# Supplementary material for: Interpreting artificial neural networks to detect genome-wide association signals for complex traits
Source: NAR Genom Bioinform. 2026 Feb 23;8(1):lqag019. doi: 10.1093/nargab/lqag019 (PMC12964191; doi:10.1093/nargab/lqag019)
Supplement: lqag019_Supplemental_Files [file lqag019_Supplemental_Files.zip]

Archive with 4 entries (4 files):
- supplementary_table1_yelmen_interpreting2025.xls
- supplementary_table2_yelmen_interpreting2025.xls
- supplementary_table3_yelmen_interpreting2025.xls
- supplementary_yelmen_interpreting2026.pdf
