# Supplementary material for: Interpreting artificial neural networks to detect genome-wide association signals for complex traits
Source: NAR Genom Bioinform. 2026 Feb 23;8(1):lqag019. doi: 10.1093/nargab/lqag019 (PMC12964191; doi:10.1093/nargab/lqag019)
Supplement: lqag019_Supplemental_Files [file lqag019_Supplemental_Files.zip › supplementary_table1_yelmen_interpreting2025.xls]

## Sheet: causal_positions_1000
id	position	a0	a1	Chr
chr1:3195714_G_A	3195714	G	A	1
chr1:3957077_C_T	3957077	C	T	1
chr1:7556550_T_C	7556550	T	C	1
chr1:7955500_A_G	7955500	A	G	1
chr1:11604089_G_A	11604089	G	A	1
chr1:14347771_T_C	14347771	T	C	1
chr1:17357031_T_G	17357031	T	G	1
chr1:20698408_C_T	20698408	C	T	1
chr1:22409413_A_C	22409413	A	C	1
chr1:22776363_G_A	22776363	G	A	1
chr1:22898829_A_G	22898829	A	G	1
chr1:26958704_C_T	26958704	C	T	1
chr1:27509503_T_G	27509503	T	G	1
chr1:29249154_G_A	29249154	G	A	1
chr1:29406652_G_A	29406652	G	A	1
chr1:38198761_A_G	38198761	A	G	1
chr1:39631846_C_T	39631846	C	T	1
chr1:39824140_A_C	39824140	A	C	1
chr1:41220581_C_T	41220581	C	T	1
chr1:45953339_G_A	45953339	G	A	1
chr1:46192671_G_A	46192671	G	A	1
chr1:52772049_G_A	52772049	G	A	1
chr1:54691208_G_A	54691208	G	A	1
chr1:55348491_C_T	55348491	C	T	1
chr1:56529652_C_T	56529652	C	T	1
chr1:59325856_T_C	59325856	T	C	1
chr1:60425970_A_C	60425970	A	C	1
chr1:69777693_C_T	69777693	C	T	1
chr1:77818526_A_G	77818526	A	G	1
chr1:84880704_C_A	84880704	C	A	1
chr1:86087593_G_A	86087593	G	A	1
chr1:86114212_C_T	86114212	C	T	1
chr1:98647550_G_A	98647550	G	A	1
chr1:99144597_A_G	99144597	A	G	1
chr1:104712299_G_A	104712299	G	A	1
chr1:107305990_A_C	107305990	A	C	1
chr1:107497657_A_C	107497657	A	C	1
chr1:109492537_T_C	109492537	T	C	1
chr1:109518857_C_T	109518857	C	T	1
chr1:111814192_G_A	111814192	G	A	1
chr1:118953956_C_T	118953956	C	T	1
chr1:151475031_T_C	151475031	T	C	1
chr1:152697865_A_G	152697865	A	G	1
chr1:162292036_A_C	162292036	A	C	1
chr1:162970903_A_G	162970903	A	G	1
chr1:163232514_C_T	163232514	C	T	1
chr1:163530549_A_G	163530549	A	G	1
chr1:163927316_C_T	163927316	C	T	1
chr1:165240790_C_T	165240790	C	T	1
chr1:166557789_C_T	166557789	C	T	1
chr1:168531220_G_A	168531220	G	A	1
chr1:169093151_G_A	169093151	G	A	1
chr1:169701947_A_C	169701947	A	C	1
chr1:172236886_G_A	172236886	G	A	1
chr1:172634271_C_A	172634271	C	A	1
chr1:183329015_G_A	183329015	G	A	1
chr1:187166480_C_A	187166480	C	A	1
chr1:187453740_C_A	187453740	C	A	1
chr1:191021016_T_C	191021016	T	C	1
chr1:192629136_A_G	192629136	A	G	1
chr1:197941516_T_C	197941516	T	C	1
chr1:199480935_A_G	199480935	A	G	1
chr1:206783747_C_A	206783747	C	A	1
chr1:211589655_A_G	211589655	A	G	1
chr1:211604445_G_T	211604445	G	T	1
chr1:211728508_C_T	211728508	C	T	1
chr1:214230366_G_A	214230366	G	A	1
chr1:217134705_T_C	217134705	T	C	1
chr1:219290802_T_C	219290802	T	C	1
chr1:219761022_G_T	219761022	G	T	1
chr1:225882982_C_T	225882982	C	T	1
chr1:227537185_T_C	227537185	T	C	1
chr1:232130012_C_T	232130012	C	T	1
chr1:233845022_C_T	233845022	C	T	1
chr1:236132906_C_T	236132906	C	T	1
chr1:236643717_C_T	236643717	C	T	1
chr1:237827037_G_T	237827037	G	T	1
chr1:238536575_G_A	238536575	G	A	1
chr1:245924271_T_C	245924271	T	C	1
chr1:246637687_C_T	246637687	C	T	1
chr2:2702157_G_A	2702157	G	A	2
chr2:3146216_T_C	3146216	T	C	2
chr2:3866616_G_A	3866616	G	A	2
chr2:5143860_A_G	5143860	A	G	2
chr2:5805027_T_C	5805027	T	C	2
chr2:6704361_C_A	6704361	C	A	2
chr2:7458394_C_T	7458394	C	T	2
chr2:9473160_T_C	9473160	T	C	2
chr2:10792081_C_A	10792081	C	A	2
chr2:11855560_G_T	11855560	G	T	2
chr2:12408157_T_C	12408157	T	C	2
chr2:16626050_C_T	16626050	C	T	2
chr2:16630526_T_C	16630526	T	C	2
chr2:20549001_T_C	20549001	T	C	2
chr2:24584642_T_C	24584642	T	C	2
chr2:25209408_T_C	25209408	T	C	2
chr2:26312004_C_T	26312004	C	T	2
chr2:26944749_G_A	26944749	G	A	2
chr2:27207369_T_C	27207369	T	C	2
chr2:31026561_T_G	31026561	T	G	2
chr2:31486551_T_G	31486551	T	G	2
chr2:33620933_T_C	33620933	T	C	2
chr2:35445585_G_T	35445585	G	T	2
chr2:37373284_A_G	37373284	A	G	2
chr2:37684283_A_G	37684283	A	G	2
chr2:38140592_C_T	38140592	C	T	2
chr2:38239457_G_A	38239457	G	A	2
chr2:39531033_A_G	39531033	A	G	2
chr2:43505684_T_C	43505684	T	C	2
chr2:43844604_A_G	43844604	A	G	2
chr2:47385739_G_A	47385739	G	A	2
chr2:47550957_G_T	47550957	G	T	2
chr2:49098653_A_C	49098653	A	C	2
chr2:51127579_C_T	51127579	C	T	2
chr2:59292556_C_T	59292556	C	T	2
chr2:61609503_A_G	61609503	A	G	2
chr2:62294109_G_T	62294109	G	T	2
chr2:66721002_A_G	66721002	A	G	2
chr2:69753474_T_C	69753474	T	C	2
chr2:71082456_C_T	71082456	C	T	2
chr2:71608516_T_G	71608516	T	G	2
chr2:73617691_G_A	73617691	G	A	2
chr2:75680225_T_C	75680225	T	C	2
chr2:79667018_A_G	79667018	A	G	2
chr2:84122891_G_A	84122891	G	A	2
chr2:85778431_G_A	85778431	G	A	2
chr2:86630701_G_A	86630701	G	A	2
chr2:99594180_T_C	99594180	T	C	2
chr2:99945866_C_T	99945866	C	T	2
chr2:99960345_T_C	99960345	T	C	2
chr2:100955243_A_G	100955243	A	G	2
chr2:103846734_G_A	103846734	G	A	2
chr2:104264922_G_T	104264922	G	T	2
chr2:105919113_A_G	105919113	A	G	2
chr2:114829362_A_G	114829362	A	G	2
chr2:118166993_G_A	118166993	G	A	2
chr2:121144403_G_T	121144403	G	T	2
chr2:126836600_G_A	126836600	G	A	2
chr2:127418286_C_T	127418286	C	T	2
chr2:128576387_G_A	128576387	G	A	2
chr2:132514084_G_A	132514084	G	A	2
chr2:133823428_C_A	133823428	C	A	2
chr2:136289416_T_C	136289416	T	C	2
chr2:140901958_C_T	140901958	C	T	2
chr2:147019130_T_C	147019130	T	C	2
chr2:147055136_A_G	147055136	A	G	2
chr2:153199675_A_C	153199675	A	C	2
chr2:153387684_C_T	153387684	C	T	2
chr2:153507276_T_C	153507276	T	C	2
chr2:156041058_C_T	156041058	C	T	2
chr2:157256838_A_G	157256838	A	G	2
chr2:160379766_C_T	160379766	C	T	2
chr2:167220072_G_T	167220072	G	T	2
chr2:172301827_A_C	172301827	A	C	2
chr2:174572212_G_A	174572212	G	A	2
chr2:179422429_G_A	179422429	G	A	2
chr2:181470146_T_C	181470146	T	C	2
chr2:188917321_C_T	188917321	C	T	2
chr2:194981725_G_A	194981725	G	A	2
chr2:198090984_C_A	198090984	C	A	2
chr2:198495174_G_A	198495174	G	A	2
chr2:205394413_A_G	205394413	A	G	2
chr2:206539626_C_T	206539626	C	T	2
chr2:208475578_G_A	208475578	G	A	2
chr2:208549774_T_C	208549774	T	C	2
chr2:212715999_C_T	212715999	C	T	2
chr2:214664372_C_T	214664372	C	T	2
chr2:215662699_C_A	215662699	C	A	2
chr2:216407472_A_C	216407472	A	C	2
chr2:219822290_G_A	219822290	G	A	2
chr2:220355489_T_C	220355489	T	C	2
chr2:223611360_G_T	223611360	G	T	2
chr2:224302377_A_G	224302377	A	G	2
chr2:226426699_A_C	226426699	A	C	2
chr2:227334385_G_A	227334385	G	A	2
chr2:227719859_G_A	227719859	G	A	2
chr2:230541965_T_C	230541965	T	C	2
chr2:230925382_T_C	230925382	T	C	2
chr2:233968111_C_T	233968111	C	T	2
chr2:234546744_C_T	234546744	C	T	2
chr2:237895427_A_G	237895427	A	G	2
chr3:3879160_A_G	3879160	A	G	3
chr3:8558324_T_C	8558324	T	C	3
chr3:10487226_A_C	10487226	A	C	3
chr3:13242835_G_A	13242835	G	A	3
chr3:17357789_G_T	17357789	G	T	3
chr3:18888134_G_A	18888134	G	A	3
chr3:19399634_G_A	19399634	G	A	3
chr3:20333437_A_G	20333437	A	G	3
chr3:21273187_C_T	21273187	C	T	3
chr3:22553746_T_C	22553746	T	C	3
chr3:27638572_G_A	27638572	G	A	3
chr3:28232742_A_G	28232742	A	G	3
chr3:30901715_G_T	30901715	G	T	3
chr3:32996229_T_C	32996229	T	C	3
chr3:36899250_G_T	36899250	G	T	3
chr3:37107956_C_T	37107956	C	T	3
chr3:40814093_A_G	40814093	A	G	3
chr3:40979772_G_A	40979772	G	A	3
chr3:41043968_G_A	41043968	G	A	3
chr3:43053609_A_G	43053609	A	G	3
chr3:45215977_T_C	45215977	T	C	3
chr3:54656332_T_C	54656332	T	C	3
chr3:54791284_T_C	54791284	T	C	3
chr3:55924388_A_G	55924388	A	G	3
chr3:60274494_A_G	60274494	A	G	3
chr3:62432106_T_C	62432106	T	C	3
chr3:64513667_G_A	64513667	G	A	3
chr3:69372900_C_T	69372900	C	T	3
chr3:69403814_C_T	69403814	C	T	3
chr3:76491342_T_C	76491342	T	C	3
chr3:76710741_G_A	76710741	G	A	3
chr3:78378701_T_C	78378701	T	C	3
chr3:81742961_C_A	81742961	C	A	3
chr3:82912638_C_T	82912638	C	T	3
chr3:83785727_A_G	83785727	A	G	3
chr3:86887300_G_A	86887300	G	A	3
chr3:96115281_T_C	96115281	T	C	3
chr3:97263771_G_A	97263771	G	A	3
chr3:97950699_G_A	97950699	G	A	3
chr3:110630345_A_G	110630345	A	G	3
chr3:110712048_G_T	110712048	G	T	3
chr3:111793743_G_A	111793743	G	A	3
chr3:112509566_A_C	112509566	A	C	3
chr3:112777692_A_G	112777692	A	G	3
chr3:112797481_T_C	112797481	T	C	3
chr3:118867425_G_T	118867425	G	T	3
chr3:126050914_C_T	126050914	C	T	3
chr3:127912718_T_C	127912718	T	C	3
chr3:132473285_T_C	132473285	T	C	3
chr3:133009059_G_A	133009059	G	A	3
chr3:142893249_C_T	142893249	C	T	3
chr3:143807576_T_C	143807576	T	C	3
chr3:147685442_T_C	147685442	T	C	3
chr3:148657864_C_T	148657864	C	T	3
chr3:157501444_T_C	157501444	T	C	3
chr3:165621627_C_T	165621627	C	T	3
chr3:171354438_G_T	171354438	G	T	3
chr3:171596435_A_G	171596435	A	G	3
chr3:172440607_T_C	172440607	T	C	3
chr3:174040763_T_C	174040763	T	C	3
chr3:174700122_G_A	174700122	G	A	3
chr3:177715511_T_C	177715511	T	C	3
chr3:184450887_A_G	184450887	A	G	3
chr3:186135286_T_C	186135286	T	C	3
chr3:186430928_G_A	186430928	G	A	3
chr3:186619924_T_C	186619924	T	C	3
chr3:187232847_G_A	187232847	G	A	3
chr3:187453022_A_G	187453022	A	G	3
chr3:188204790_C_T	188204790	C	T	3
chr3:188724692_T_C	188724692	T	C	3
chr3:191441666_T_G	191441666	T	G	3
chr3:192392189_C_T	192392189	C	T	3
chr3:193866528_C_T	193866528	C	T	3
chr3:196992573_T_C	196992573	T	C	3
chr4:5438497_G_T	5438497	G	T	4
chr4:7687425_A_C	7687425	A	C	4
chr4:7821267_A_G	7821267	A	G	4
chr4:12810812_C_T	12810812	C	T	4
chr4:14072107_C_T	14072107	C	T	4
chr4:16075161_C_A	16075161	C	A	4
chr4:17266495_T_G	17266495	T	G	4
chr4:18059877_A_C	18059877	A	C	4
chr4:20845090_T_G	20845090	T	G	4
chr4:29812281_G_A	29812281	G	A	4
chr4:30530834_A_G	30530834	A	G	4
chr4:31960457_C_T	31960457	C	T	4
chr4:35233563_T_G	35233563	T	G	4
chr4:36365089_T_C	36365089	T	C	4
chr4:36459359_A_C	36459359	A	C	4
chr4:40452564_A_G	40452564	A	G	4
chr4:41210523_G_A	41210523	G	A	4
chr4:51912644_G_A	51912644	G	A	4
chr4:55435202_A_G	55435202	A	G	4
chr4:57153993_T_C	57153993	T	C	4
chr4:61848959_A_G	61848959	A	G	4
chr4:75968235_C_T	75968235	C	T	4
chr4:76950935_C_T	76950935	C	T	4
chr4:77385331_T_G	77385331	T	G	4
chr4:80152066_C_T	80152066	C	T	4
chr4:87166680_A_G	87166680	A	G	4
chr4:88722022_T_G	88722022	T	G	4
chr4:90990508_T_C	90990508	T	C	4
chr4:93874566_A_G	93874566	A	G	4
chr4:96058240_G_A	96058240	G	A	4
chr4:100186900_C_A	100186900	C	A	4
chr4:100466991_G_A	100466991	G	A	4
chr4:115987555_A_G	115987555	A	G	4
chr4:117296889_T_C	117296889	T	C	4
chr4:117635151_C_A	117635151	C	A	4
chr4:119900882_A_G	119900882	A	G	4
chr4:123505008_G_T	123505008	G	T	4
chr4:129309309_T_C	129309309	T	C	4
chr4:130597739_A_G	130597739	A	G	4
chr4:138564573_A_G	138564573	A	G	4
chr4:153078205_T_G	153078205	T	G	4
chr4:154608322_C_T	154608322	C	T	4
chr4:155539802_G_A	155539802	G	A	4
chr4:159641976_A_G	159641976	A	G	4
chr4:164645166_G_A	164645166	G	A	4
chr4:166199190_C_A	166199190	C	A	4
chr4:166516665_C_T	166516665	C	T	4
chr4:167361598_C_T	167361598	C	T	4
chr4:167408929_T_C	167408929	T	C	4
chr4:167642956_A_G	167642956	A	G	4
chr4:169007691_G_T	169007691	G	T	4
chr4:173903115_A_G	173903115	A	G	4
chr4:174188452_A_G	174188452	A	G	4
chr4:178526932_C_T	178526932	C	T	4
chr4:179312659_G_T	179312659	G	T	4
chr4:184286487_C_A	184286487	C	A	4
chr5:1167503_T_C	1167503	T	C	5
chr5:2176915_C_A	2176915	C	A	5
chr5:5937663_T_C	5937663	T	C	5
chr5:7111142_A_G	7111142	A	G	5
chr5:7790104_C_A	7790104	C	A	5
chr5:10233876_G_A	10233876	G	A	5
chr5:11146141_A_C	11146141	A	C	5
chr5:11658702_C_T	11658702	C	T	5
chr5:12527358_T_C	12527358	T	C	5
chr5:19421204_G_A	19421204	G	A	5
chr5:21586574_A_G	21586574	A	G	5
chr5:31131302_G_A	31131302	G	A	5
chr5:31695215_T_C	31695215	T	C	5
chr5:35254507_C_T	35254507	C	T	5
chr5:40219159_G_A	40219159	G	A	5
chr5:40521546_A_G	40521546	A	G	5
chr5:41008678_A_G	41008678	A	G	5
chr5:44258796_A_G	44258796	A	G	5
chr5:53680995_G_A	53680995	G	A	5
chr5:61602330_A_G	61602330	A	G	5
chr5:61936687_G_T	61936687	G	T	5
chr5:68997120_T_C	68997120	T	C	5
chr5:73620197_C_T	73620197	C	T	5
chr5:74244819_C_T	74244819	C	T	5
chr5:77915056_G_A	77915056	G	A	5
chr5:79120593_C_T	79120593	C	T	5
chr5:80318122_T_C	80318122	T	C	5
chr5:81233359_G_A	81233359	G	A	5
chr5:82641274_C_T	82641274	C	T	5
chr5:84795465_C_T	84795465	C	T	5
chr5:87746054_T_G	87746054	T	G	5
chr5:92988116_A_G	92988116	A	G	5
chr5:101867995_A_G	101867995	A	G	5
chr5:104116024_A_G	104116024	A	G	5
chr5:111319860_C_T	111319860	C	T	5
chr5:113506112_T_C	113506112	T	C	5
chr5:116872451_T_C	116872451	T	C	5
chr5:117456121_C_T	117456121	C	T	5
chr5:124719315_T_C	124719315	T	C	5
chr5:131223270_A_C	131223270	A	C	5
chr5:137269732_A_G	137269732	A	G	5
chr5:137447834_C_T	137447834	C	T	5
chr5:138844094_G_A	138844094	G	A	5
chr5:148560479_C_T	148560479	C	T	5
chr5:148848933_G_A	148848933	G	A	5
chr5:150418300_T_C	150418300	T	C	5
chr5:151098757_G_A	151098757	G	A	5
chr5:155337369_G_A	155337369	G	A	5
chr5:157052415_T_C	157052415	T	C	5
chr5:158101079_T_C	158101079	T	C	5
chr5:159136633_G_T	159136633	G	T	5
chr5:159675586_T_G	159675586	T	G	5
chr5:162440045_A_G	162440045	A	G	5
chr5:162635796_G_T	162635796	G	T	5
chr5:164541118_A_G	164541118	A	G	5
chr5:172336858_T_C	172336858	T	C	5
chr5:173103011_C_T	173103011	C	T	5
chr5:176185174_G_A	176185174	G	A	5
chr5:177210575_T_C	177210575	T	C	5
chr6:5158830_G_T	5158830	G	T	6
chr6:6905597_G_A	6905597	G	A	6
chr6:8837322_C_T	8837322	C	T	6
chr6:9575970_G_T	9575970	G	T	6
chr6:10113293_A_G	10113293	A	G	6
chr6:12478228_G_A	12478228	G	A	6
chr6:15838321_G_A	15838321	G	A	6
chr6:16424058_G_A	16424058	G	A	6
chr6:16508238_G_A	16508238	G	A	6
chr6:18438796_T_C	18438796	T	C	6
chr6:19827190_T_C	19827190	T	C	6
chr6:22073425_G_A	22073425	G	A	6
chr6:23237548_A_C	23237548	A	C	6
chr6:23650309_A_G	23650309	A	G	6
chr6:24347655_G_A	24347655	G	A	6
chr6:24920518_C_T	24920518	C	T	6
chr6:26340644_G_A	26340644	G	A	6
chr6:28240757_T_C	28240757	T	C	6
chr6:30016475_G_A	30016475	G	A	6
chr6:31020210_T_C	31020210	T	C	6
chr6:31150242_T_C	31150242	T	C	6
chr6:31393933_A_G	31393933	A	G	6
chr6:31952179_T_C	31952179	T	C	6
chr6:32152938_T_C	32152938	T	C	6
chr6:32278059_C_T	32278059	C	T	6
chr6:32398063_T_C	32398063	T	C	6
chr6:32911456_G_T	32911456	G	T	6
chr6:33015971_C_T	33015971	C	T	6
chr6:39609485_G_T	39609485	G	T	6
chr6:41437555_G_A	41437555	G	A	6
chr6:52605106_A_G	52605106	A	G	6
chr6:55172326_G_A	55172326	G	A	6
chr6:55951606_A_C	55951606	A	C	6
chr6:64918783_A_G	64918783	A	G	6
chr6:68113359_G_A	68113359	G	A	6
chr6:68230181_A_G	68230181	A	G	6
chr6:71269626_A_C	71269626	A	C	6
chr6:71741735_T_C	71741735	T	C	6
chr6:79829737_A_G	79829737	A	G	6
chr6:84645162_T_G	84645162	T	G	6
chr6:85339322_T_C	85339322	T	C	6
chr6:89922574_T_C	89922574	T	C	6
chr6:98755346_T_C	98755346	T	C	6
chr6:99523553_A_G	99523553	A	G	6
chr6:103911488_C_T	103911488	C	T	6
chr6:104643975_C_T	104643975	C	T	6
chr6:104912711_C_T	104912711	C	T	6
chr6:106148578_A_G	106148578	A	G	6
chr6:107669785_T_C	107669785	T	C	6
chr6:108537257_C_T	108537257	C	T	6
chr6:122029506_T_C	122029506	T	C	6
chr6:123498702_T_C	123498702	T	C	6
chr6:123597106_T_C	123597106	T	C	6
chr6:131836009_C_T	131836009	C	T	6
chr6:132565411_A_G	132565411	A	G	6
chr6:132578392_C_A	132578392	C	A	6
chr6:137102642_G_A	137102642	G	A	6
chr6:139400705_G_A	139400705	G	A	6
chr6:139655047_C_A	139655047	C	A	6
chr6:143501975_G_A	143501975	G	A	6
chr6:150263518_A_G	150263518	A	G	6
chr6:150907151_G_A	150907151	G	A	6
chr6:151683076_C_A	151683076	C	A	6
chr6:153012193_A_G	153012193	A	G	6
chr6:154559219_C_T	154559219	C	T	6
chr6:154691179_G_A	154691179	G	A	6
chr6:155011181_C_T	155011181	C	T	6
chr6:155156745_C_A	155156745	C	A	6
chr6:159640197_C_T	159640197	C	T	6
chr6:160334778_G_A	160334778	G	A	6
chr6:163610589_G_T	163610589	G	T	6
chr6:165546178_C_T	165546178	C	T	6
chr6:167962003_G_T	167962003	G	T	6
chr7:135873_T_C	135873	T	C	7
chr7:1726446_A_G	1726446	A	G	7
chr7:1911173_C_T	1911173	C	T	7
chr7:2756323_A_G	2756323	A	G	7
chr7:2911712_A_G	2911712	A	G	7
chr7:2976167_C_T	2976167	C	T	7
chr7:3698515_C_T	3698515	C	T	7
chr7:4135876_C_T	4135876	C	T	7
chr7:11571963_T_C	11571963	T	C	7
chr7:13257341_T_C	13257341	T	C	7
chr7:14842803_G_A	14842803	G	A	7
chr7:15695090_T_G	15695090	T	G	7
chr7:16816958_A_G	16816958	A	G	7
chr7:22020173_T_C	22020173	T	C	7
chr7:22345683_C_T	22345683	C	T	7
chr7:22791767_C_T	22791767	C	T	7
chr7:24229884_T_C	24229884	T	C	7
chr7:28112029_T_C	28112029	T	C	7
chr7:28487039_C_T	28487039	C	T	7
chr7:28853737_C_T	28853737	C	T	7
chr7:35397559_T_G	35397559	T	G	7
chr7:38302324_A_G	38302324	A	G	7
chr7:38701278_C_A	38701278	C	A	7
chr7:40066100_G_T	40066100	G	T	7
chr7:41280701_A_G	41280701	A	G	7
chr7:41932194_T_G	41932194	T	G	7
chr7:43038379_A_G	43038379	A	G	7
chr7:46171237_G_A	46171237	G	A	7
chr7:51240300_A_C	51240300	A	C	7
chr7:53354077_G_A	53354077	G	A	7
chr7:55630824_A_G	55630824	A	G	7
chr7:66034540_C_T	66034540	C	T	7
chr7:68310125_T_C	68310125	T	C	7
chr7:72058647_A_C	72058647	A	C	7
chr7:75658092_T_C	75658092	T	C	7
chr7:78241341_T_C	78241341	T	C	7
chr7:83307830_C_T	83307830	C	T	7
chr7:90499245_G_A	90499245	G	A	7
chr7:93913431_A_G	93913431	A	G	7
chr7:97510548_A_G	97510548	A	G	7
chr7:102824435_T_C	102824435	T	C	7
chr7:110600414_C_T	110600414	C	T	7
chr7:114741147_C_T	114741147	C	T	7
chr7:125929299_T_C	125929299	T	C	7
chr7:128668759_T_C	128668759	T	C	7
chr7:130611657_G_A	130611657	G	A	7
chr7:132804489_A_C	132804489	A	C	7
chr7:137060207_T_C	137060207	T	C	7
chr7:148222104_C_A	148222104	C	A	7
chr7:148264581_T_C	148264581	T	C	7
chr7:153033845_A_G	153033845	A	G	7
chr7:154400647_T_C	154400647	T	C	7
chr7:154475738_C_T	154475738	C	T	7
chr7:155450313_T_C	155450313	T	C	7
chr7:156016429_G_A	156016429	G	A	7
chr7:156328126_G_T	156328126	G	T	7
chr7:157671114_T_C	157671114	T	C	7
chr8:1550124_A_G	1550124	A	G	8
chr8:2081556_C_T	2081556	C	T	8
chr8:3401640_A_C	3401640	A	C	8
chr8:3735868_T_C	3735868	T	C	8
chr8:4851601_C_T	4851601	C	T	8
chr8:5052777_C_T	5052777	C	T	8
chr8:6318122_C_T	6318122	C	T	8
chr8:8562543_G_A	8562543	G	A	8
chr8:11704802_C_A	11704802	C	A	8
chr8:13632663_A_G	13632663	A	G	8
chr8:14269758_T_C	14269758	T	C	8
chr8:14981497_T_C	14981497	T	C	8
chr8:16621251_C_T	16621251	C	T	8
chr8:17746846_C_T	17746846	C	T	8
chr8:17829874_C_T	17829874	C	T	8
chr8:18564697_G_T	18564697	G	T	8
chr8:18796968_G_A	18796968	G	A	8
chr8:19725293_C_T	19725293	C	T	8
chr8:20626424_A_G	20626424	A	G	8
chr8:21080864_A_C	21080864	A	C	8
chr8:21341710_G_A	21341710	G	A	8
chr8:22117493_G_A	22117493	G	A	8
chr8:24383191_G_A	24383191	G	A	8
chr8:27544615_T_C	27544615	T	C	8
chr8:27934249_G_A	27934249	G	A	8
chr8:27983099_G_A	27983099	G	A	8
chr8:32719934_T_C	32719934	T	C	8
chr8:34469176_T_C	34469176	T	C	8
chr8:36988591_C_T	36988591	C	T	8
chr8:42493793_C_T	42493793	C	T	8
chr8:52164416_G_T	52164416	G	T	8
chr8:56643425_C_A	56643425	C	A	8
chr8:56899070_C_T	56899070	C	T	8
chr8:68207676_A_G	68207676	A	G	8
chr8:73158788_A_G	73158788	A	G	8
chr8:73430290_A_C	73430290	A	C	8
chr8:76544494_T_G	76544494	T	G	8
chr8:80332768_T_C	80332768	T	C	8
chr8:85520173_A_G	85520173	A	G	8
chr8:87216600_A_G	87216600	A	G	8
chr8:87263470_G_A	87263470	G	A	8
chr8:87395047_C_T	87395047	C	T	8
chr8:104688355_T_C	104688355	T	C	8
chr8:108008172_C_T	108008172	C	T	8
chr8:110474630_A_C	110474630	A	C	8
chr8:117444845_A_G	117444845	A	G	8
chr8:118593364_T_C	118593364	T	C	8
chr8:119557637_T_G	119557637	T	G	8
chr8:119856782_G_T	119856782	G	T	8
chr8:121876997_G_A	121876997	G	A	8
chr8:127745590_A_G	127745590	A	G	8
chr8:131346743_A_C	131346743	A	C	8
chr8:133854592_T_C	133854592	T	C	8
chr8:135820613_T_C	135820613	T	C	8
chr8:137757426_G_T	137757426	G	T	8
chr8:139932455_C_T	139932455	C	T	8
chr9:1113004_C_T	1113004	C	T	9
chr9:3982163_T_G	3982163	T	G	9
chr9:3986123_T_C	3986123	T	C	9
chr9:4289050_C_A	4289050	C	A	9
chr9:8381851_C_T	8381851	C	T	9
chr9:9859469_C_T	9859469	C	T	9
chr9:13095824_A_G	13095824	A	G	9
chr9:13682828_G_A	13682828	G	A	9
chr9:15240456_T_C	15240456	T	C	9
chr9:16023116_T_C	16023116	T	C	9
chr9:17531970_T_C	17531970	T	C	9
chr9:19253339_G_A	19253339	G	A	9
chr9:24060263_C_T	24060263	C	T	9
chr9:26694890_A_G	26694890	A	G	9
chr9:29006902_C_T	29006902	C	T	9
chr9:32768629_T_G	32768629	T	G	9
chr9:32823745_G_A	32823745	G	A	9
chr9:32870791_G_T	32870791	G	T	9
chr9:33175771_G_A	33175771	G	A	9
chr9:75615881_C_T	75615881	C	T	9
chr9:76163634_C_T	76163634	C	T	9
chr9:76933238_G_A	76933238	G	A	9
chr9:79258459_A_C	79258459	A	C	9
chr9:79339083_G_A	79339083	G	A	9
chr9:79823670_G_T	79823670	G	T	9
chr9:79995459_C_T	79995459	C	T	9
chr9:82986903_A_G	82986903	A	G	9
chr9:85017403_C_T	85017403	C	T	9
chr9:88842864_C_T	88842864	C	T	9
chr9:90889375_G_A	90889375	G	A	9
chr9:93481463_A_G	93481463	A	G	9
chr9:99337796_G_A	99337796	G	A	9
chr9:104941642_G_A	104941642	G	A	9
chr9:107180273_G_T	107180273	G	T	9
chr9:116630013_T_C	116630013	T	C	9
chr9:117540564_T_C	117540564	T	C	9
chr9:117970488_T_C	117970488	T	C	9
chr9:119711308_T_C	119711308	T	C	9
chr9:130894630_A_C	130894630	A	C	9
chr9:130918878_G_A	130918878	G	A	9
chr9:134351537_C_T	134351537	C	T	9
chr9:135201950_T_C	135201950	T	C	9
chr9:136067559_C_T	136067559	C	T	9
chr9:136754269_T_C	136754269	T	C	9
chr10:625661_G_A	625661	G	A	10
chr10:844774_G_A	844774	G	A	10
chr10:2040163_G_A	2040163	G	A	10
chr10:2742940_A_G	2742940	A	G	10
chr10:4772490_A_G	4772490	A	G	10
chr10:6519602_C_T	6519602	C	T	10
chr10:8068061_C_T	8068061	C	T	10
chr10:11353890_G_T	11353890	G	T	10
chr10:12211598_G_A	12211598	G	A	10
chr10:12518388_T_C	12518388	T	C	10
chr10:13292136_G_T	13292136	G	T	10
chr10:14610934_G_A	14610934	G	A	10
chr10:15515322_G_A	15515322	G	A	10
chr10:17353501_G_T	17353501	G	T	10
chr10:22182812_A_G	22182812	A	G	10
chr10:28917825_C_T	28917825	C	T	10
chr10:30039555_T_C	30039555	T	C	10
chr10:30181897_C_T	30181897	C	T	10
chr10:33958457_A_G	33958457	A	G	10
chr10:43090426_T_C	43090426	T	C	10
chr10:49090429_C_T	49090429	C	T	10
chr10:51377376_G_A	51377376	G	A	10
chr10:53274484_G_A	53274484	G	A	10
chr10:54724694_G_A	54724694	G	A	10
chr10:56459529_C_T	56459529	C	T	10
chr10:59653595_A_G	59653595	A	G	10
chr10:59665431_C_T	59665431	C	T	10
chr10:63367716_T_C	63367716	T	C	10
chr10:66209661_G_A	66209661	G	A	10
chr10:66258284_G_A	66258284	G	A	10
chr10:69611373_A_G	69611373	A	G	10
chr10:70477937_G_A	70477937	G	A	10
chr10:71784847_T_C	71784847	T	C	10
chr10:80798331_T_C	80798331	T	C	10
chr10:80811509_G_A	80811509	G	A	10
chr10:81016835_G_A	81016835	G	A	10
chr10:82442043_G_A	82442043	G	A	10
chr10:82866459_T_C	82866459	T	C	10
chr10:83664229_T_C	83664229	T	C	10
chr10:85953663_T_C	85953663	T	C	10
chr10:88433374_G_A	88433374	G	A	10
chr10:91898458_C_T	91898458	C	T	10
chr10:94199627_G_A	94199627	G	A	10
chr10:94302036_G_A	94302036	G	A	10
chr10:95367705_C_A	95367705	C	A	10
chr10:101447012_G_A	101447012	G	A	10
chr10:107135636_G_A	107135636	G	A	10
chr10:109736513_T_G	109736513	T	G	10
chr10:110190975_G_A	110190975	G	A	10
chr10:112208992_C_A	112208992	C	A	10
chr10:114959784_G_A	114959784	G	A	10
chr10:117572086_A_G	117572086	A	G	10
chr10:118382528_G_A	118382528	G	A	10
chr10:128324433_T_C	128324433	T	C	10
chr10:129855180_T_C	129855180	T	C	10
chr10:130887177_C_T	130887177	C	T	10
chr10:130937976_C_T	130937976	C	T	10
chr10:133412162_T_C	133412162	T	C	10
chr11:1469866_G_A	1469866	G	A	11
chr11:2115611_G_A	2115611	G	A	11
chr11:4117074_C_T	4117074	C	T	11
chr11:4880169_A_G	4880169	A	G	11
chr11:5365235_G_A	5365235	G	A	11
chr11:7706339_C_T	7706339	C	T	11
chr11:11537040_T_C	11537040	T	C	11
chr11:13274760_A_G	13274760	A	G	11
chr11:16905352_T_C	16905352	T	C	11
chr11:17423479_C_T	17423479	C	T	11
chr11:17747145_C_T	17747145	C	T	11
chr11:20841731_A_G	20841731	A	G	11
chr11:21457692_G_T	21457692	G	T	11
chr11:22661851_A_G	22661851	A	G	11
chr11:27340812_T_G	27340812	T	G	11
chr11:35192679_A_G	35192679	A	G	11
chr11:38766185_C_T	38766185	C	T	11
chr11:40181856_T_C	40181856	T	C	11
chr11:44852959_G_A	44852959	G	A	11
chr11:45506566_T_G	45506566	T	G	11
chr11:61143146_T_C	61143146	T	C	11
chr11:75159839_A_G	75159839	A	G	11
chr11:75288909_A_G	75288909	A	G	11
chr11:75945698_T_C	75945698	T	C	11
chr11:83547084_T_C	83547084	T	C	11
chr11:86344859_T_C	86344859	T	C	11
chr11:86396924_G_T	86396924	G	T	11
chr11:89481432_T_C	89481432	T	C	11
chr11:90791121_T_C	90791121	T	C	11
chr11:92994708_C_T	92994708	C	T	11
chr11:94054376_G_A	94054376	G	A	11
chr11:94631127_G_A	94631127	G	A	11
chr11:97792464_T_G	97792464	T	G	11
chr11:98602410_C_T	98602410	C	T	11
chr11:99634879_T_C	99634879	T	C	11
chr11:100977744_C_A	100977744	C	A	11
chr11:108931858_T_C	108931858	T	C	11
chr11:110486409_C_T	110486409	C	T	11
chr11:111197972_C_T	111197972	C	T	11
chr11:112283416_C_T	112283416	C	T	11
chr11:112825287_A_G	112825287	A	G	11
chr11:116861796_G_T	116861796	G	T	11
chr11:117887160_C_T	117887160	C	T	11
chr11:119091520_G_T	119091520	G	T	11
chr11:120994213_T_C	120994213	T	C	11
chr11:122248929_T_C	122248929	T	C	11
chr11:123375446_G_A	123375446	G	A	11
chr11:123902820_C_T	123902820	C	T	11
chr11:124369794_G_A	124369794	G	A	11
chr11:128794282_T_C	128794282	T	C	11
chr11:129397586_G_A	129397586	G	A	11
chr11:130954318_A_G	130954318	A	G	11
chr11:131787876_G_A	131787876	G	A	11
chr11:134868740_A_C	134868740	A	C	11
chr12:1839811_C_T	1839811	C	T	12
chr12:2626068_C_T	2626068	C	T	12
chr12:3627401_A_C	3627401	A	C	12
chr12:9781795_A_G	9781795	A	G	12
chr12:13707687_A_G	13707687	A	G	12
chr12:16977590_A_G	16977590	A	G	12
chr12:21958319_T_C	21958319	T	C	12
chr12:27787225_C_T	27787225	C	T	12
chr12:29652142_A_G	29652142	A	G	12
chr12:30164138_A_G	30164138	A	G	12
chr12:39908797_G_A	39908797	G	A	12
chr12:46185605_A_G	46185605	A	G	12
chr12:48786319_A_G	48786319	A	G	12
chr12:52960838_T_C	52960838	T	C	12
chr12:57475799_T_C	57475799	T	C	12
chr12:60465884_A_G	60465884	A	G	12
chr12:72211302_T_C	72211302	T	C	12
chr12:74375882_A_C	74375882	A	C	12
chr12:80444784_C_T	80444784	C	T	12
chr12:80826332_T_C	80826332	T	C	12
chr12:83020616_T_C	83020616	T	C	12
chr12:87834945_A_G	87834945	A	G	12
chr12:94241137_C_T	94241137	C	T	12
chr12:96142247_A_G	96142247	A	G	12
chr12:99997310_T_C	99997310	T	C	12
chr12:102847410_A_G	102847410	A	G	12
chr12:103881860_A_C	103881860	A	C	12
chr12:104512967_G_T	104512967	G	T	12
chr12:108426467_A_C	108426467	A	C	12
chr12:112925192_T_G	112925192	T	G	12
chr12:113512989_A_G	113512989	A	G	12
chr12:115387526_G_A	115387526	G	A	12
chr12:115587956_A_G	115587956	A	G	12
chr12:116336165_G_A	116336165	G	A	12
chr12:116406908_G_T	116406908	G	T	12
chr12:124641386_G_A	124641386	G	A	12
chr12:126528461_A_G	126528461	A	G	12
chr12:128093140_C_T	128093140	C	T	12
chr12:130171803_G_A	130171803	G	A	12
chr12:130572488_G_A	130572488	G	A	12
chr12:130696521_G_A	130696521	G	A	12
chr13:21758856_G_A	21758856	G	A	13
chr13:32796721_A_G	32796721	A	G	13
chr13:33104368_C_T	33104368	C	T	13
chr13:43120627_C_T	43120627	C	T	13
chr13:47129559_G_A	47129559	G	A	13
chr13:47376561_A_G	47376561	A	G	13
chr13:49989311_C_T	49989311	C	T	13
chr13:50636244_C_T	50636244	C	T	13
chr13:51119605_G_A	51119605	G	A	13
chr13:54989590_T_C	54989590	T	C	13
chr13:59144781_T_G	59144781	T	G	13
chr13:59395851_T_C	59395851	T	C	13
chr13:60811568_C_A	60811568	C	A	13
chr13:69283404_A_C	69283404	A	C	13
chr13:69385789_C_A	69385789	C	A	13
chr13:71321720_T_G	71321720	T	G	13
chr13:73516278_C_A	73516278	C	A	13
chr13:74168157_C_A	74168157	C	A	13
chr13:78468033_A_C	78468033	A	C	13
chr13:80792116_A_G	80792116	A	G	13
chr13:92439565_A_C	92439565	A	C	13
chr13:94800817_C_T	94800817	C	T	13
chr13:98886123_A_G	98886123	A	G	13
chr13:99111326_A_G	99111326	A	G	13
chr13:102719460_A_G	102719460	A	G	13
chr13:103096951_A_G	103096951	A	G	13
chr13:104172872_C_T	104172872	C	T	13
chr13:106460650_T_C	106460650	T	C	13
chr13:107222993_G_A	107222993	G	A	13
chr13:110168737_G_A	110168737	G	A	13
chr13:114107730_G_A	114107730	G	A	13
chr14:20472447_G_A	20472447	G	A	14
chr14:21084898_T_C	21084898	T	C	14
chr14:22268365_C_T	22268365	C	T	14
chr14:23305902_G_A	23305902	G	A	14
chr14:29456016_T_C	29456016	T	C	14
chr14:31520696_G_A	31520696	G	A	14
chr14:32027490_C_T	32027490	C	T	14
chr14:48044555_A_G	48044555	A	G	14
chr14:50049110_G_A	50049110	G	A	14
chr14:58976476_T_C	58976476	T	C	14
chr14:65008693_A_G	65008693	A	G	14
chr14:65254165_G_A	65254165	G	A	14
chr14:67579218_G_A	67579218	G	A	14
chr14:67774603_T_C	67774603	T	C	14
chr14:69288753_A_G	69288753	A	G	14
chr14:80925336_G_T	80925336	G	T	14
chr14:82094084_C_T	82094084	C	T	14
chr14:82363875_C_T	82363875	C	T	14
chr14:87727624_T_C	87727624	T	C	14
chr14:87740263_G_A	87740263	G	A	14
chr14:87792545_G_A	87792545	G	A	14
chr14:89116027_T_C	89116027	T	C	14
chr14:92263563_T_G	92263563	T	G	14
chr14:94502344_T_C	94502344	T	C	14
chr14:95255011_C_T	95255011	C	T	14
chr14:97428572_A_G	97428572	A	G	14
chr14:97783627_C_T	97783627	C	T	14
chr14:99807288_T_C	99807288	T	C	14
chr14:100125297_A_G	100125297	A	G	14
chr14:100728002_T_C	100728002	T	C	14
chr15:25684407_G_A	25684407	G	A	15
chr15:26659684_G_T	26659684	G	T	15
chr15:28268218_T_C	28268218	T	C	15
chr15:28894797_C_T	28894797	C	T	15
chr15:31268438_G_A	31268438	G	A	15
chr15:37792486_T_C	37792486	T	C	15
chr15:39249254_T_C	39249254	T	C	15
chr15:39297045_A_G	39297045	A	G	15
chr15:40258814_C_T	40258814	C	T	15
chr15:43927409_G_A	43927409	G	A	15
chr15:46387683_A_G	46387683	A	G	15
chr15:46502625_A_G	46502625	A	G	15
chr15:47240068_C_T	47240068	C	T	15
chr15:53247436_A_G	53247436	A	G	15
chr15:53438537_T_C	53438537	T	C	15
chr15:55952981_T_G	55952981	T	G	15
chr15:56842247_C_T	56842247	C	T	15
chr15:58189995_T_G	58189995	T	G	15
chr15:58313682_C_T	58313682	C	T	15
chr15:60586141_A_C	60586141	A	C	15
chr15:60752831_T_C	60752831	T	C	15
chr15:61448135_A_G	61448135	A	G	15
chr15:73290526_A_G	73290526	A	G	15
chr15:73962780_G_T	73962780	G	T	15
chr15:78241768_G_A	78241768	G	A	15
chr15:80498225_T_C	80498225	T	C	15
chr15:83574938_C_T	83574938	C	T	15
chr15:86558032_T_C	86558032	T	C	15
chr15:87132016_C_T	87132016	C	T	15
chr15:88610513_C_A	88610513	C	A	15
chr15:92458099_T_C	92458099	T	C	15
chr15:98136315_G_T	98136315	G	T	15
chr15:101537572_T_C	101537572	T	C	15
chr16:823003_G_A	823003	G	A	16
chr16:1175628_A_G	1175628	A	G	16
chr16:7090158_T_C	7090158	T	C	16
chr16:7345291_T_G	7345291	T	G	16
chr16:8254436_A_C	8254436	A	C	16
chr16:8261347_A_G	8261347	A	G	16
chr16:11498147_C_T	11498147	C	T	16
chr16:13304077_A_G	13304077	A	G	16
chr16:23370593_G_A	23370593	G	A	16
chr16:31093557_G_A	31093557	G	A	16
chr16:48842555_A_G	48842555	A	G	16
chr16:49175744_G_A	49175744	G	A	16
chr16:50627362_A_C	50627362	A	C	16
chr16:50811943_A_G	50811943	A	G	16
chr16:53851771_A_G	53851771	A	G	16
chr16:61022916_A_G	61022916	A	G	16
chr16:63432255_C_T	63432255	C	T	16
chr16:65590445_G_A	65590445	G	A	16
chr16:66254255_T_C	66254255	T	C	16
chr16:69412416_A_G	69412416	A	G	16
chr16:72925068_C_T	72925068	C	T	16
chr16:73039390_G_A	73039390	G	A	16
chr16:73524547_G_T	73524547	G	T	16
chr16:74285358_C_T	74285358	C	T	16
chr16:76826529_A_G	76826529	A	G	16
chr16:77142528_G_A	77142528	G	A	16
chr16:81123203_G_A	81123203	G	A	16
chr16:81843560_G_A	81843560	G	A	16
chr16:83715788_C_A	83715788	C	A	16
chr16:83848162_C_T	83848162	C	T	16
chr16:85980538_C_T	85980538	C	T	16
chr16:88005544_T_C	88005544	T	C	16
chr17:4786277_T_C	4786277	T	C	17
chr17:5007944_T_C	5007944	T	C	17
chr17:5529085_C_T	5529085	C	T	17
chr17:8093322_G_T	8093322	G	T	17
chr17:10151899_C_T	10151899	C	T	17
chr17:10784575_A_G	10784575	A	G	17
chr17:19705460_G_A	19705460	G	A	17
chr17:19844021_C_T	19844021	C	T	17
chr17:21223447_C_T	21223447	C	T	17
chr17:29571810_T_C	29571810	T	C	17
chr17:34456264_G_A	34456264	G	A	17
chr17:34822739_G_A	34822739	G	A	17
chr17:39176710_C_A	39176710	C	A	17
chr17:48045642_G_A	48045642	G	A	17
chr17:49170318_C_T	49170318	C	T	17
chr17:54066791_C_T	54066791	C	T	17
chr17:66825128_A_G	66825128	A	G	17
chr17:67998511_A_C	67998511	A	C	17
chr17:69503576_C_T	69503576	C	T	17
chr17:71103686_T_C	71103686	T	C	17
chr17:73290631_A_G	73290631	A	G	17
chr18:1200501_T_C	1200501	T	C	18
chr18:2898537_A_G	2898537	A	G	18
chr18:6776682_A_G	6776682	A	G	18
chr18:13184796_A_G	13184796	A	G	18
chr18:22233801_A_G	22233801	A	G	18
chr18:24471115_A_G	24471115	A	G	18
chr18:25968719_G_A	25968719	G	A	18
chr18:28540773_T_G	28540773	T	G	18
chr18:31517132_T_G	31517132	T	G	18
chr18:41445356_A_C	41445356	A	C	18
chr18:43913082_G_T	43913082	G	T	18
chr18:44039558_A_G	44039558	A	G	18
chr18:46590489_C_T	46590489	C	T	18
chr18:47969206_G_A	47969206	G	A	18
chr18:49662768_G_A	49662768	G	A	18
chr18:51951810_A_C	51951810	A	C	18
chr18:56157651_A_C	56157651	A	C	18
chr18:56449863_T_C	56449863	T	C	18
chr18:58374727_C_T	58374727	C	T	18
chr18:62612864_G_A	62612864	G	A	18
chr18:62637801_G_A	62637801	G	A	18
chr18:68045473_A_C	68045473	A	C	18
chr18:69659163_T_C	69659163	T	C	18
chr18:71200022_A_G	71200022	A	G	18
chr18:74367381_A_G	74367381	A	G	18
chr18:75979095_C_T	75979095	C	T	18
chr18:76722677_T_C	76722677	T	C	18
chr19:335946_G_A	335946	G	A	19
chr19:1045174_G_A	1045174	G	A	19
chr19:2917289_C_A	2917289	C	A	19
chr19:3059596_G_A	3059596	G	A	19
chr19:4077098_A_C	4077098	A	C	19
chr19:4098102_A_C	4098102	A	C	19
chr19:4147448_A_C	4147448	A	C	19
chr19:4842947_A_G	4842947	A	G	19
chr19:8118987_G_A	8118987	G	A	19
chr19:9957837_A_G	9957837	A	G	19
chr19:11414796_C_T	11414796	C	T	19
chr19:14547192_G_A	14547192	G	A	19
chr19:14804102_T_C	14804102	T	C	19
chr19:27939441_T_G	27939441	T	G	19
chr19:29010429_C_T	29010429	C	T	19
chr19:30391855_C_A	30391855	C	A	19
chr19:30874107_T_C	30874107	T	C	19
chr19:30901870_T_C	30901870	T	C	19
chr19:49669177_G_A	49669177	G	A	19
chr19:52790581_G_A	52790581	G	A	19
chr20:417284_C_T	417284	C	T	20
chr20:918393_C_T	918393	C	T	20
chr20:1323189_G_A	1323189	G	A	20
chr20:4241958_C_A	4241958	C	A	20
chr20:4291852_T_G	4291852	T	G	20
chr20:6989867_A_G	6989867	A	G	20
chr20:8521939_C_A	8521939	C	A	20
chr20:8580714_A_G	8580714	A	G	20
chr20:9816620_T_C	9816620	T	C	20
chr20:11278502_C_T	11278502	C	T	20
chr20:11864497_C_T	11864497	C	T	20
chr20:12652088_T_C	12652088	T	C	20
chr20:14884510_T_C	14884510	T	C	20
chr20:17361701_G_T	17361701	G	T	20
chr20:18981664_G_A	18981664	G	A	20
chr20:19458956_C_A	19458956	C	A	20
chr20:19726813_C_T	19726813	C	T	20
chr20:23181170_C_A	23181170	C	A	20
chr20:32923896_A_C	32923896	A	C	20
chr20:44110271_G_T	44110271	G	T	20
chr20:45110478_G_A	45110478	G	A	20
chr20:47100456_G_A	47100456	G	A	20
chr20:48130399_T_C	48130399	T	C	20
chr20:48909128_G_A	48909128	G	A	20
chr20:56673613_T_C	56673613	T	C	20
chr20:56888081_C_T	56888081	C	T	20
chr20:57738000_G_A	57738000	G	A	20
chr20:57886448_G_A	57886448	G	A	20
chr20:61363375_C_T	61363375	C	T	20
chr20:61363375_C_T	61363375	C	T	20
chr20:63885848_C_T	63885848	C	T	20
chr21:14882664_C_T	14882664	C	T	21
chr21:16799511_T_C	16799511	T	C	21
chr21:18492206_A_G	18492206	A	G	21
chr21:18831460_C_T	18831460	C	T	21
chr21:21892110_G_T	21892110	G	T	21
chr21:26375520_G_T	26375520	G	T	21
chr21:27551916_C_T	27551916	C	T	21
chr21:30301334_G_A	30301334	G	A	21
chr21:38575823_C_A	38575823	C	A	21
chr21:39577848_G_A	39577848	G	A	21
chr21:40445271_A_C	40445271	A	C	21
chr21:40632008_G_T	40632008	G	T	21
chr21:40697142_T_C	40697142	T	C	21
chr21:42606452_C_T	42606452	C	T	21
chr21:44497508_T_C	44497508	T	C	21
chr21:45226090_T_C	45226090	T	C	21
chr22:21701105_A_G	21701105	A	G	22
chr22:27225034_T_C	27225034	T	C	22
chr22:27458763_T_C	27458763	T	C	22
chr22:30398961_A_C	30398961	A	C	22
chr22:34401129_A_G	34401129	A	G	22
chr22:40340468_G_A	40340468	G	A	22

## Sheet: causal_positions_100
id	position	a0	a1	Chr
chr1:3195714_G_A	3195714	G	A	1
chr1:7955500_A_G	7955500	A	G	1
chr1:45953339_G_A	45953339	G	A	1
chr1:104712299_G_A	104712299	G	A	1
chr1:187453740_C_A	187453740	C	A	1
chr1:232130012_C_T	232130012	C	T	1
chr1:236643717_C_T	236643717	C	T	1
chr1:238536575_G_A	238536575	G	A	1
chr1:245924271_T_C	245924271	T	C	1
chr2:20549001_T_C	20549001	T	C	2
chr2:38239457_G_A	38239457	G	A	2
chr2:62294109_G_T	62294109	G	T	2
chr2:86630701_G_A	86630701	G	A	2
chr3:32996229_T_C	32996229	T	C	3
chr3:40814093_A_G	40814093	A	G	3
chr3:111793743_G_A	111793743	G	A	3
chr3:165621627_C_T	165621627	C	T	3
chr3:177715511_T_C	177715511	T	C	3
chr4:20845090_T_G	20845090	T	G	4
chr4:41210523_G_A	41210523	G	A	4
chr4:61848959_A_G	61848959	A	G	4
chr4:87166680_A_G	87166680	A	G	4
chr4:88722022_T_G	88722022	T	G	4
chr4:100186900_C_A	100186900	C	A	4
chr4:123505008_G_T	123505008	G	T	4
chr4:129309309_T_C	129309309	T	C	4
chr4:164645166_G_A	164645166	G	A	4
chr4:166516665_C_T	166516665	C	T	4
chr4:167408929_T_C	167408929	T	C	4
chr5:21586574_A_G	21586574	A	G	5
chr5:31695215_T_C	31695215	T	C	5
chr5:40219159_G_A	40219159	G	A	5
chr5:44258796_A_G	44258796	A	G	5
chr5:74244819_C_T	74244819	C	T	5
chr5:82641274_C_T	82641274	C	T	5
chr5:117456121_C_T	117456121	C	T	5
chr5:158101079_T_C	158101079	T	C	5
chr5:162440045_A_G	162440045	A	G	5
chr5:172336858_T_C	172336858	T	C	5
chr5:176185174_G_A	176185174	G	A	5
chr6:55951606_A_C	55951606	A	C	6
chr6:71741735_T_C	71741735	T	C	6
chr6:89922574_T_C	89922574	T	C	6
chr6:123498702_T_C	123498702	T	C	6
chr6:123597106_T_C	123597106	T	C	6
chr6:154691179_G_A	154691179	G	A	6
chr7:35397559_T_G	35397559	T	G	7
chr7:43038379_A_G	43038379	A	G	7
chr7:53354077_G_A	53354077	G	A	7
chr7:68310125_T_C	68310125	T	C	7
chr7:78241341_T_C	78241341	T	C	7
chr7:93913431_A_G	93913431	A	G	7
chr8:21341710_G_A	21341710	G	A	8
chr8:56899070_C_T	56899070	C	T	8
chr8:76544494_T_G	76544494	T	G	8
chr8:104688355_T_C	104688355	T	C	8
chr9:117540564_T_C	117540564	T	C	9
chr9:130918878_G_A	130918878	G	A	9
chr9:134351537_C_T	134351537	C	T	9
chr10:844774_G_A	844774	G	A	10
chr10:11353890_G_T	11353890	G	T	10
chr10:71784847_T_C	71784847	T	C	10
chr10:80798331_T_C	80798331	T	C	10
chr10:82442043_G_A	82442043	G	A	10
chr10:133412162_T_C	133412162	T	C	10
chr11:40181856_T_C	40181856	T	C	11
chr11:44852959_G_A	44852959	G	A	11
chr11:75945698_T_C	75945698	T	C	11
chr11:92994708_C_T	92994708	C	T	11
chr11:112283416_C_T	112283416	C	T	11
chr11:116861796_G_T	116861796	G	T	11
chr11:130954318_A_G	130954318	A	G	11
chr11:134868740_A_C	134868740	A	C	11
chr12:9781795_A_G	9781795	A	G	12
chr12:21958319_T_C	21958319	T	C	12
chr12:80444784_C_T	80444784	C	T	12
chr12:83020616_T_C	83020616	T	C	12
chr12:104512967_G_T	104512967	G	T	12
chr13:21758856_G_A	21758856	G	A	13
chr13:33104368_C_T	33104368	C	T	13
chr13:99111326_A_G	99111326	A	G	13
chr13:104172872_C_T	104172872	C	T	13
chr14:82094084_C_T	82094084	C	T	14
chr15:58189995_T_G	58189995	T	G	15
chr15:83574938_C_T	83574938	C	T	15
chr15:88610513_C_A	88610513	C	A	15
chr16:50811943_A_G	50811943	A	G	16
chr16:53851771_A_G	53851771	A	G	16
chr16:63432255_C_T	63432255	C	T	16
chr16:85980538_C_T	85980538	C	T	16
chr17:19844021_C_T	19844021	C	T	17
chr18:43913082_G_T	43913082	G	T	18
chr18:56449863_T_C	56449863	T	C	18
chr18:68045473_A_C	68045473	A	C	18
chr18:69659163_T_C	69659163	T	C	18
chr19:2917289_C_A	2917289	C	A	19
chr19:29010429_C_T	29010429	C	T	19
chr20:4291852_T_G	4291852	T	G	20
chr20:11864497_C_T	11864497	C	T	20
chr20:61363375_C_T	61363375	C	T	20
