# Supplementary material for: Interpreting artificial neural networks to detect genome-wide association signals for complex traits
Source: NAR Genom Bioinform. 2026 Feb 23;8(1):lqag019. doi: 10.1093/nargab/lqag019 (PMC12964191; doi:10.1093/nargab/lqag019)
Supplement: lqag019_Supplemental_Files [file lqag019_Supplemental_Files.zip › supplementary_table2_yelmen_interpreting2025.xls]

## Sheet: supplementary_table2_yelmen_int
PAL	SNP	Chr:Pos	P-val	Gene Name	Ensembl ID	Positional (±100kb)	Positional_Ensembl (±100kb)	eQTL	eQTL_Ens
a	rs4915842	chr1:59988397	1.18e-05	C1orf87	ENSG00000162598	C1orf87, CYP2J2, RN7SL475P	ENSG00000162598, ENSG00000134716, ENSG00000265535
b	rs7647812	chr3:48795914	1.09e-05	PRKAR2A	ENSG00000114302	PRKAR2A-AS1, SLC25A20, IP6K2, PRKAR2A	ENSG00000224424, ENSG00000178537, ENSG00000068745, ENSG00000114302	AMT, NICN1, GMPPB, CCDC71, DALRD3, WDR6, P4HTM, KLHDC8B, QRICH1, NCKIPSD, BSN-DT, GPX1, LAMB2P1	ENSG00000145020, ENSG00000145029, ENSG00000173540, ENSG00000177352, ENSG00000178149, ENSG00000178252, ENSG00000178467, ENSG00000185909, ENSG00000198218, ENSG00000213672, ENSG00000226913, ENSG00000233276, ENSG00000270441
b	rs6779394	chr3:49120338	7.81e-06	USP19	ENSG00000172046	DALRD3, NDUFAF3, MIR191, RN7SL182P, QARS1, MIR6890, LAMB2, LAMB2P1, CCDC71, KLHDC8B, C3orf84, IHO1, IMPDH2, QRICH1, USP19	ENSG00000178149, ENSG00000178057, ENSG00000207605, ENSG00000272434, ENSG00000241461, ENSG00000172053, ENSG00000284488, ENSG00000172037, ENSG00000270441, ENSG00000177352, ENSG00000185909, ENSG00000236980, ENSG00000173421, ENSG00000178035, ENSG00000290315, ENSG00000198218, ENSG00000172046	AMT, NICN1, GMPPB, CCDC71, DALRD3, WDR6, P4HTM, KLHDC8B, QRICH1, NCKIPSD, BSN-DT, GPX1, LAMB2P1	ENSG00000145020, ENSG00000145029, ENSG00000173540, ENSG00000177352, ENSG00000178149, ENSG00000178252, ENSG00000178467, ENSG00000185909, ENSG00000198218, ENSG00000213672, ENSG00000226913, ENSG00000233276, ENSG00000270441
b	rs4955418	chr3:49163194	7.88e-06	CCDC71	ENSG00000177352	RN7SL182P, QARS1, MIR6890, LAMB2, LAMB2P1, CCDC71, KLHDC8B, C3orf84, GCSHP6, IHO1, QRICH1, USP19	ENSG00000241461, ENSG00000172053, ENSG00000284488, ENSG00000172037, ENSG00000270441, ENSG00000177352, ENSG00000185909, ENSG00000236980, ENSG00000270538, ENSG00000225399, ENSG00000173421, ENSG00000290315, ENSG00000198218, ENSG00000172046	AMT, NICN1, GMPPB, CCDC71, DALRD3, WDR6, P4HTM, KLHDC8B, QRICH1, NCKIPSD, BSN-DT, GPX1, LAMB2P1	ENSG00000145020, ENSG00000145029, ENSG00000173540, ENSG00000177352, ENSG00000178149, ENSG00000178252, ENSG00000178467, ENSG00000185909, ENSG00000198218, ENSG00000213672, ENSG00000225399, ENSG00000226913, ENSG00000233276, ENSG00000270441
b	rs12631989	chr3:49236563	1.01e-05	IHO1	ENSG00000173421	LAMB2P1, CCDC71, KLHDC8B, C3orf84, GCSHP6, C3orf62, Y_RNA, MIR4271, USP4, IHO1	ENSG00000270441, ENSG00000177352, ENSG00000185909, ENSG00000236980, ENSG00000270538, ENSG00000225399, ENSG00000188315, ENSG00000199546, ENSG00000264633, ENSG00000114316, ENSG00000173421	AMT, NICN1, GMPPB, CCDC71, DALRD3, WDR6, P4HTM, KLHDC8B, QRICH1, NCKIPSD, BSN-DT, GPX1, LAMB2P1	ENSG00000145020, ENSG00000145029, ENSG00000173540, ENSG00000177352, ENSG00000178149, ENSG00000178252, ENSG00000178467, ENSG00000185909, ENSG00000198218, ENSG00000213672, ENSG00000225399, ENSG00000226913, ENSG00000233276, ENSG00000270441
b	rs11720964	chr3:49298799	3.44e-05	USP4	ENSG00000114316	GCSHP6, C3orf62, Y_RNA, MIR4271, USP4, RHOA-IT1, RHOA, IHO1, GPX1	ENSG00000270538, ENSG00000225399, ENSG00000188315, ENSG00000199546, ENSG00000264633, ENSG00000114316, ENSG00000235908, ENSG00000067560, ENSG00000173421, ENSG00000233276, ENSG00000290318	AMT, NICN1, GMPPB, CCDC71, DALRD3, WDR6, P4HTM, KLHDC8B, QRICH1, NCKIPSD, BSN-DT, GPX1, LAMB2P1	ENSG00000145020, ENSG00000145029, ENSG00000173540, ENSG00000177352, ENSG00000178149, ENSG00000178252, ENSG00000178467, ENSG00000185909, ENSG00000198218, ENSG00000213672, ENSG00000226913, ENSG00000233276, ENSG00000270441
c	rs12642383	chr4:28192894	3.48e-05				ENSG00000286321
d	rs10461139	chr4:105184142	3.44e-06	TET2	ENSG00000168769	TET2-AS1, TET2	ENSG00000251473, ENSG00000252136, ENSG00000251259, ENSG00000251586, ENSG00000168769, ENSG00000248373
d	rs10010325	chr4:105185196	3.44e-05	TET2	ENSG00000168769	TET2-AS1, TET2	ENSG00000251473, ENSG00000252136, ENSG00000251259, ENSG00000251586, ENSG00000168769, ENSG00000248373
d	rs6855629	chr4:105213159	6.88e-06	TET2	ENSG00000168769	TET2-AS1, RN7SL89P, TET2	ENSG00000251259, ENSG00000251586, ENSG00000243383, ENSG00000168769, ENSG00000248373
d	rs2454206	chr4:105275794	2.56e-05	TET2	ENSG00000168769	PPA2, TET2-AS1, RN7SL89P, TET2	ENSG00000138777, ENSG00000251586, ENSG00000243383, ENSG00000168769
e	rs7454792	chr6:82072955	1.89e-05	LINC02542	ENSG00000226453	IBTK, LINC02542	ENSG00000005700, ENSG00000226453
f	rs7944999	chr11:66920392	0	PC	ENSG00000173599	SYT12, RCE1, PC, LRFN4, RNU7-23P, MIR3163, C11orf86, C11orf80	ENSG00000173227, ENSG00000173653, ENSG00000173599, ENSG00000173621, ENSG00000239099, ENSG00000266423, ENSG00000173237, ENSG00000173715	PC, B4GAT1-DT	ENSG00000173599, ENSG00000250105, ENSG00000254510, ENSG00000255468
g	rs11063650	chr12:5403667	3.44e-05		ENSG00000255983	NTF3	ENSG00000255983, ENSG00000185652, ENSG00000256417, ENSG00000256218, ENSG00000256146
