# Supplementary material for: Interpreting artificial neural networks to detect genome-wide association signals for complex traits
Source: NAR Genom Bioinform. 2026 Feb 23;8(1):lqag019. doi: 10.1093/nargab/lqag019 (PMC12964191; doi:10.1093/nargab/lqag019)
Supplement: lqag019_Supplemental_Files [file lqag019_Supplemental_Files.zip › supplementary_table3_yelmen_interpreting2025.xls]

## Sheet: supplementary_table3
Query	GWAS Trait	PMID	RS Number	Position (GRCh38 High Coverage)	Alleles	R2	D'	Risk Allele	Effect Size (95% CI)	Beta or OR	P-value
rs7944999	Bipolar disorder	34002096	rs678397	chr11:66557112	C=0.55, T=0.45	0.453059	0.80377	0.457	1.05601	1.04-1.07	5e-09
rs7944999	Bipolar disorder or ulcerative colitis (MTAG)	38154582	rs509556	chr11:66558891	A=0.45, G=0.55	0.453059	0.80377	NR	0.013	0.0091-0.0169	1e-09
rs7944999	Bipolar disorder	19416921	rs2242663	chr11:66567837	C=0.245, T=0.755	0.226302	0.773648	0.25	1.2	1.11-1.29	1e-06
rs7944999	Depression (broad)	29662059	rs1791684	chr11:66601740	G=0.512, T=0.488	0.31431	0.591639	0.5255	0.0061	0.0037-0.0085	3e-07
rs7944999	Depression (broad)	29662059	rs1791684	chr11:66601740	G=0.512, T=0.488	0.31431	0.591639	0.5255	0.0061	0.0037-0.0085	3e-07
rs7944999	Major depressive disorder (MTAG)	33479212	rs2276138	chr11:66688916	C=0.514, T=0.486	0.323034	0.597412	0.4754	0.0231189	0.015-0.031	2e-08
rs7944999	Bipolar disorder (MTAG)	33479212	rs12805133	chr11:66715794	A=0.551, G=0.449	0.506192	0.851303	0.5507	0.0636902	0.042-0.085	5e-09
rs7944999	Bipolar disorder (MTAG)	32606422	rs12805133	chr11:66715794	A=0.551, G=0.449	0.506192	0.851303	NR			3e-08
rs7944999	Bipolar disorder	28115744	rs10896135	chr11:66783531	C=0.267, G=0.733	0.316797	0.862001	NR	1.12427	1.0763-1.17437	1e-07
rs7944999	Bipolar disorder	21926972	rs10896135	chr11:66783531	C=0.267, G=0.733	0.316797	0.862001	NR	1.12		2e-07
rs7944999	Bipolar disorder	31043756	rs7122539	chr11:66895260	A=0.338, G=0.662	0.444666	0.863523	0.652	1.06673		4e-08
rs7944999	Bipolar I disorder	34002096	rs7122539	chr11:66895260	A=0.338, G=0.662	0.444666	0.863523	0.653	1.0738	1.05-1.1	5e-09
rs7944999	Schizophrenia	35396580	rs1892928	chr11:67026637	C=0.306, T=0.694	0.335811	0.80716	0.65	1.03852	1.02-1.05	1e-06
rs7944999	Schizophrenia	39753749	rs1892928	chr11:67026637	C=0.306, T=0.694	0.335811	0.80716	NR			4e-08
rs7647812	Cognitive ability (MTAG)	29186694	rs13096357	chr3:48638423	A=0.114, C=0.886	0.177415	0.830266	NR	5.913		3e-09
rs7647812	Major depressive disorder vs anorexia nervosa (ordinary least squares (OLS))	33686288	rs9873726	chr3:48674934	C=0.873, T=0.127	0.180902	0.788853	NR	0.0183		2e-13
rs7647812	Obesity class II and Attention deficit hyperactivity disorder or Anorexia nervosa or Obsesive-compulsive disorder or Schizophrenia	36137488	rs7633840	chr3:48682205	C=0.641, T=0.359	0.671019	0.865384	NR			3e-10
rs7647812	Obesity class II and Attention deficit hyperactivity disorder or Anorexia nervosa or Obsesive-compulsive disorder or Schizophrenia	36137488	rs7633840	chr3:48682205	C=0.641, T=0.359	0.671019	0.865384	NR			3e-10
rs7647812	Cognitive function	25644384	rs11719291	chr3:48698273	A=0.875, G=0.125	0.221519	0.880834	NR	0.04	0.023-0.057	3e-06
rs7647812	General cognitive ability	29844566	rs28657585	chr3:48698783	A=0.876, T=0.124	0.219037	0.879881	NR	5.757	-	9e-09
rs7647812	Cognitive aspects of educational attainment	33414549	rs56735597	chr3:48727735	A=0.881, G=0.119	0.224836	0.912413	0.119284	0.0615406	0.043-0.081	2e-10
rs7647812	Brain morphology (MOSTest)	32665545	rs6799186	chr3:48731247	C=0.498, T=0.502	0.505496	1	NR			2e-13
rs7647812	Brain morphology (MOSTest)	35164939	rs6799186	chr3:48731247	C=0.498, T=0.502	0.505496	1	NR			2e-20
rs7647812	General cognitive ability	29844566	rs13094900	chr3:48800299	A=0.114, G=0.886	0.257369	1	NR	5.441	-	5e-08
rs7647812	Whole brain restricted directional diffusion (multivariate analysis)	35505052	rs7428387	chr3:48890799	C=0.665, T=0.335	0.951488	0.977623	NR			6e-19
rs7647812	Whole brain free water diffusion (multivariate analysis)	35505052	rs6446218	chr3:49038080	A=0.336, T=0.664	0.912767	0.959661	NR			2e-18
rs7647812	Whole brain restricted isotropic diffusion (multivariate analysis)	35505052	rs6446218	chr3:49038080	A=0.336, T=0.664	0.912767	0.959661	NR			4e-17
rs7647812	Cognitive processing speed	39242605	rs7619073	chr3:49088219	C=0.783, G=0.217	0.478279	0.931124	NR			5e-13
rs7647812	Cognitive aspects of educational attainment	33414549	rs11718982	chr3:49095121	C=0.889, T=0.111	0.236597	0.973188	0.111332	0.0644098	0.045-0.084	1e-10
rs7647812	Irritable mood	29500382	rs4499638	chr3:49165349	C=0.354, G=0.646	0.680071	0.861813	0.370376	6		2e-09
rs7647812	Major depressive disorder	34045744	rs7617480	chr3:49173299	A=0.212, C=0.788	0.219717	0.640488	NR	0.0269		9e-15
rs7647812	Major depressive disorder (broad)	38177345	rs7617480	chr3:49173299	A=0.212, C=0.788	0.219717	0.640488	0.2351	0.0251	0.018-0.032	5e-12
rs7647812	Depression	37464041	rs7617480	chr3:49173299	A=0.212, C=0.788	0.219717	0.640488	0.215575	0.0287041	0.022-0.035	3e-17
rs7647812	Depression	37464041	rs7617480	chr3:49173299	A=0.212, C=0.788	0.219717	0.640488	0.215575	0.0287041	0.022-0.035	3e-17
rs7647812	Mood disorders (PheCode 296)	39024449	rs7617480	chr3:49173299	A=0.212, C=0.788	0.219717	0.640488	0.247	0.03215	0.023-0.042	1e-11
rs7647812	General cognitive ability	29844566	rs11713297	chr3:49175597	C=0.114, T=0.886	0.244103	0.973887	NR	5.45	-	5e-08
rs7647812	Depressed affect	29942085	rs9586	chr3:49176204	C=0.207, T=0.793	0.212268	0.639064	NR	0.01634	0.011-0.022	4e-09
rs7647812	Endometriosis or depression (pleiotropy)	32959083	rs9586	chr3:49176204	C=0.207, T=0.793	0.212268	0.639064	NR	0.0313868	0.022-0.041	2e-10
rs7647812	Endometriosis or depression (pleiotropy)	32959083	rs9586	chr3:49176204	C=0.207, T=0.793	0.212268	0.639064	NR	0.0313868	0.022-0.041	2e-10
rs7647812	Depression (PheCode 296.2)	39024449	rs9586	chr3:49176204	C=0.207, T=0.793	0.212268	0.639064	0.2467	0.03366	0.023-0.044	4e-11
rs7647812	Depression (PheCode 296.2)	39024449	rs9586	chr3:49176204	C=0.207, T=0.793	0.212268	0.639064	0.2467	0.03366	0.023-0.044	4e-11
rs7647812	Depression	30718901	rs13084037	chr3:49176633	A=0.789, G=0.211	0.217255	0.638792	0.226	1.02145	1.02-1.03	2e-17
rs7647812	Depression	30718901	rs13084037	chr3:49176633	A=0.789, G=0.211	0.217255	0.638792	0.226	1.02145	1.02-1.03	2e-17
rs7647812	Depression	34924174	rs9831648	chr3:49176870	G=0.212, T=0.788	0.219717	0.640488	NR	0.022		4e-09
rs7647812	Depression	34924174	rs9831648	chr3:49176870	G=0.212, T=0.788	0.219717	0.640488	NR	0.022		4e-09
rs7647812	Obesity class II and Attention deficit hyperactivity disorder or Anorexia nervosa or Major depressive disorder or Schizophrenia	36137488	rs12629759	chr3:49199961	C=0.642, T=0.358	0.659887	0.856323	NR			4e-12
rs7647812	Obesity class II and Attention deficit hyperactivity disorder or Anorexia nervosa or Major depressive disorder or Schizophrenia	36137488	rs12629759	chr3:49199961	C=0.642, T=0.358	0.659887	0.856323	NR			4e-12
rs7647812	Obesity class II and Attention deficit hyperactivity disorder or Anorexia nervosa or Major depressive disorder or Schizophrenia	36137488	rs12629759	chr3:49199961	C=0.642, T=0.358	0.659887	0.856323	NR			4e-12
rs7647812	Depressive symptoms	30643256	rs2082923	chr3:49217739	C=0.755, T=0.245	0.295395	0.676508	0.735591	0.00698637	0.0049-0.0091	1e-10
rs7647812	Anxiety disorder	39294497	rs13064780	chr3:49237393	G=0.642, T=0.358	0.610832	0.82388	NR	0.01		2e-08
rs7647812	Depressive symptoms (MTAG)	29292387	rs4955417	chr3:49260772	C=0.756, T=0.244	0.292661	0.675187	0.2653	0.0132	0.0085-0.0179	5e-08
rs7647812	Neuroticism	30643256	rs4955417	chr3:49260772	C=0.756, T=0.244	0.292661	0.675187	0.736687	0.0109453	0.0076-0.0143	1e-10
rs7647812	Depression	33859377	rs58936320	chr3:49267707	A=0.408, T=0.592	0.210387	0.780923	0.4324	0.0181004	0.013-0.023	2e-14
rs7647812	Depression	33859377	rs58936320	chr3:49267707	A=0.408, T=0.592	0.210387	0.780923	0.4324	0.0181004	0.013-0.023	2e-14
rs7647812	Attention deficit hyperactivity disorder or autism spectrum disorder or intelligence (pleiotropy)	35764056	rs56306491	chr3:49277527	A=0.109, G=0.891	0.182535	0.863501	NR			7e-14
rs7647812	Endometriosis or depression (pleiotropy)	32959083	rs6778080	chr3:49279905	C=0.756, T=0.244	0.287373	0.669059	NR	0.0271179	0.018-0.036	3e-09
rs7647812	Endometriosis or depression (pleiotropy)	32959083	rs6778080	chr3:49279905	C=0.756, T=0.244	0.287373	0.669059	NR	0.0271179	0.018-0.036	3e-09
rs6779394	Cognitive ability (MTAG)	29186694	rs13096357	chr3:48638423	A=0.114, C=0.886	0.18098	0.819898	NR	5.913		3e-09
rs6779394	Major depressive disorder vs anorexia nervosa (ordinary least squares (OLS))	33686288	rs9873726	chr3:48674934	C=0.873, T=0.127	0.207793	0.826631	NR	0.0183		2e-13
rs6779394	Obesity class II and Attention deficit hyperactivity disorder or Anorexia nervosa or Obsesive-compulsive disorder or Schizophrenia	36137488	rs7633840	chr3:48682205	C=0.641, T=0.359	0.546913	0.799058	NR			3e-10
rs6779394	Obesity class II and Attention deficit hyperactivity disorder or Anorexia nervosa or Obsesive-compulsive disorder or Schizophrenia	36137488	rs7633840	chr3:48682205	C=0.641, T=0.359	0.546913	0.799058	NR			3e-10
rs6779394	Cognitive function	25644384	rs11719291	chr3:48698273	A=0.875, G=0.125	0.22043	0.859104	NR	0.04	0.023-0.057	3e-06
rs6779394	General cognitive ability	29844566	rs28657585	chr3:48698783	A=0.876, T=0.124	0.217859	0.857976	NR	5.757	-	9e-09
rs6779394	Cognitive aspects of educational attainment	33414549	rs56735597	chr3:48727735	A=0.881, G=0.119	0.223298	0.889044	0.119284	0.0615406	0.043-0.081	2e-10
rs6779394	Brain morphology (MOSTest)	32665545	rs6799186	chr3:48731247	C=0.498, T=0.502	0.409513	0.920561	NR			2e-13
rs6779394	Brain morphology (MOSTest)	35164939	rs6799186	chr3:48731247	C=0.498, T=0.502	0.409513	0.920561	NR			2e-20
rs6779394	General cognitive ability	29844566	rs13094900	chr3:48800299	A=0.114, G=0.886	0.255547	0.974271	NR	5.441	-	5e-08
rs6779394	Whole brain restricted directional diffusion (multivariate analysis)	35505052	rs7428387	chr3:48890799	C=0.665, T=0.335	0.849268	0.944648	NR			6e-19
rs6779394	Whole brain free water diffusion (multivariate analysis)	35505052	rs6446218	chr3:49038080	A=0.336, T=0.664	0.88719	0.967663	NR			2e-18
rs6779394	Whole brain restricted isotropic diffusion (multivariate analysis)	35505052	rs6446218	chr3:49038080	A=0.336, T=0.664	0.88719	0.967663	NR			4e-17
rs6779394	Cognitive processing speed	39242605	rs7619073	chr3:49088219	C=0.783, G=0.217	0.451594	0.884633	NR			5e-13
rs6779394	Cognitive aspects of educational attainment	33414549	rs11718982	chr3:49095121	C=0.889, T=0.111	0.261319	1	0.111332	0.0644098	0.045-0.084	1e-10
rs6779394	Irritable mood	29500382	rs4499638	chr3:49165349	C=0.354, G=0.646	0.858787	0.990505	0.370376	6		2e-09
rs6779394	Major depressive disorder	34045744	rs7617480	chr3:49173299	A=0.212, C=0.788	0.320981	0.756904	NR	0.0269		9e-15
rs6779394	Major depressive disorder (broad)	38177345	rs7617480	chr3:49173299	A=0.212, C=0.788	0.320981	0.756904	0.2351	0.0251	0.018-0.032	5e-12
rs6779394	Depression	37464041	rs7617480	chr3:49173299	A=0.212, C=0.788	0.320981	0.756904	0.215575	0.0287041	0.022-0.035	3e-17
rs6779394	Depression	37464041	rs7617480	chr3:49173299	A=0.212, C=0.788	0.320981	0.756904	0.215575	0.0287041	0.022-0.035	3e-17
rs6779394	Mood disorders (PheCode 296)	39024449	rs7617480	chr3:49173299	A=0.212, C=0.788	0.320981	0.756904	0.247	0.03215	0.023-0.042	1e-11
rs6779394	General cognitive ability	29844566	rs11713297	chr3:49175597	C=0.114, T=0.886	0.269223	1	NR	5.45	-	5e-08
rs6779394	Depressed affect	29942085	rs9586	chr3:49176204	C=0.207, T=0.793	0.312528	0.758173	NR	0.01634	0.011-0.022	4e-09
rs6779394	Endometriosis or depression (pleiotropy)	32959083	rs9586	chr3:49176204	C=0.207, T=0.793	0.312528	0.758173	NR	0.0313868	0.022-0.041	2e-10
rs6779394	Endometriosis or depression (pleiotropy)	32959083	rs9586	chr3:49176204	C=0.207, T=0.793	0.312528	0.758173	NR	0.0313868	0.022-0.041	2e-10
rs6779394	Depression (PheCode 296.2)	39024449	rs9586	chr3:49176204	C=0.207, T=0.793	0.312528	0.758173	0.2467	0.03366	0.023-0.044	4e-11
rs6779394	Depression (PheCode 296.2)	39024449	rs9586	chr3:49176204	C=0.207, T=0.793	0.312528	0.758173	0.2467	0.03366	0.023-0.044	4e-11
rs6779394	Depression	30718901	rs13084037	chr3:49176633	A=0.789, G=0.211	0.318106	0.755757	0.226	1.02145	1.02-1.03	2e-17
rs6779394	Depression	30718901	rs13084037	chr3:49176633	A=0.789, G=0.211	0.318106	0.755757	0.226	1.02145	1.02-1.03	2e-17
rs6779394	Depression	34924174	rs9831648	chr3:49176870	G=0.212, T=0.788	0.320981	0.756904	NR	0.022		4e-09
rs6779394	Depression	34924174	rs9831648	chr3:49176870	G=0.212, T=0.788	0.320981	0.756904	NR	0.022		4e-09
rs6779394	Obesity class II and Attention deficit hyperactivity disorder or Anorexia nervosa or Major depressive disorder or Schizophrenia	36137488	rs12629759	chr3:49199961	C=0.642, T=0.358	0.835798	0.985669	NR			4e-12
rs6779394	Obesity class II and Attention deficit hyperactivity disorder or Anorexia nervosa or Major depressive disorder or Schizophrenia	36137488	rs12629759	chr3:49199961	C=0.642, T=0.358	0.835798	0.985669	NR			4e-12
rs6779394	Obesity class II and Attention deficit hyperactivity disorder or Anorexia nervosa or Major depressive disorder or Schizophrenia	36137488	rs12629759	chr3:49199961	C=0.642, T=0.358	0.835798	0.985669	NR			4e-12
rs6779394	Depressive symptoms	30643256	rs2082923	chr3:49217739	C=0.755, T=0.245	0.40813	0.777487	0.735591	0.00698637	0.0049-0.0091	1e-10
rs6779394	Anxiety disorder	39294497	rs13064780	chr3:49237393	G=0.642, T=0.358	0.772245	0.947454	NR	0.01		2e-08
rs6779394	Depressive symptoms (MTAG)	29292387	rs4955417	chr3:49260772	C=0.756, T=0.244	0.404989	0.776579	0.2653	0.0132	0.0085-0.0179	5e-08
rs6779394	Neuroticism	30643256	rs4955417	chr3:49260772	C=0.756, T=0.244	0.404989	0.776579	0.736687	0.0109453	0.0076-0.0143	1e-10
rs6779394	Depression	33859377	rs58936320	chr3:49267707	A=0.408, T=0.592	0.305441	0.962367	0.4324	0.0181004	0.013-0.023	2e-14
rs6779394	Depression	33859377	rs58936320	chr3:49267707	A=0.408, T=0.592	0.305441	0.962367	0.4324	0.0181004	0.013-0.023	2e-14
rs6779394	Attention deficit hyperactivity disorder or autism spectrum disorder or intelligence (pleiotropy)	35764056	rs56306491	chr3:49277527	A=0.109, G=0.891	0.197839	0.878957	NR			7e-14
rs6779394	Endometriosis or depression (pleiotropy)	32959083	rs6778080	chr3:49279905	C=0.756, T=0.244	0.398716	0.77054	NR	0.0271179	0.018-0.036	3e-09
rs6779394	Endometriosis or depression (pleiotropy)	32959083	rs6778080	chr3:49279905	C=0.756, T=0.244	0.398716	0.77054	NR	0.0271179	0.018-0.036	3e-09
rs6779394	Irritable mood	29500382	rs3774800	chr3:49297335	A=0.658, G=0.342	0.750804	0.902109	0.354029	6.06		1e-09
rs6779394	Attention deficit hyperactivity disorder or autism spectrum disorder or intelligence (pleiotropy)	35764056	rs62259939	chr3:49348614	A=0.43, G=0.57	0.312481	0.928732	NR			5e-11
rs6779394	General cognitive ability	29844566	rs11716948	chr3:49394470	C=0.722, T=0.278	0.15373	0.911832	NR	5.837	-	5e-09
rs6779394	General cognitive ability	29844566	rs11130194	chr3:49438256	A=0.43, G=0.57	0.298259	0.907352	NR	6.764	-	1e-11
rs6779394	Endometriosis or depression (pleiotropy)	32959083	rs57273516	chr3:49445641	A=0.233, G=0.767	0.395953	0.791365	NR	0.0255575	0.016-0.035	5e-08
rs6779394	Endometriosis or depression (pleiotropy)	32959083	rs57273516	chr3:49445641	A=0.233, G=0.767	0.395953	0.791365	NR	0.0255575	0.016-0.035	5e-08
rs6779394	Depressive symptoms	30643256	rs7374731	chr3:49495661	C=0.233, G=0.767	0.358903	0.753431	0.746758	0.00645574	0.0043-0.0086	6e-09
rs6779394	Neuroticism	30643256	rs3870341	chr3:49547312	A=0.235, G=0.765	0.352916	0.742984	0.746119	0.00993901	0.0066-0.0133	7e-09
rs6779394	Cognitive aspects of educational attainment	33414549	rs34890793	chr3:49582060	C=0.147, T=0.853	0.152082	0.650139	0.147117	0.0488763	0.032-0.066	3e-08
rs6779394	Major depressive disorder (MTAG)	33479212	rs2029591	chr3:49609548	C=0.854, T=0.146	0.154466	0.657823	0.1601	0.0338025	0.023-0.045	1e-09
rs4955418	Major depressive disorder vs anorexia nervosa (ordinary least squares (OLS))	33686288	rs9873726	chr3:48674934	C=0.873, T=0.127	0.168	0.794447	NR	0.0183		2e-13
rs4955418	Obesity class II and Attention deficit hyperactivity disorder or Anorexia nervosa or Obsesive-compulsive disorder or Schizophrenia	36137488	rs7633840	chr3:48682205	C=0.641, T=0.359	0.452722	0.680176	NR			3e-10
rs4955418	Obesity class II and Attention deficit hyperactivity disorder or Anorexia nervosa or Obsesive-compulsive disorder or Schizophrenia	36137488	rs7633840	chr3:48682205	C=0.641, T=0.359	0.452722	0.680176	NR			3e-10
rs4955418	Cognitive function	25644384	rs11719291	chr3:48698273	A=0.875, G=0.125	0.179245	0.828034	NR	0.04	0.023-0.057	3e-06
rs4955418	General cognitive ability	29844566	rs28657585	chr3:48698783	A=0.876, T=0.124	0.177031	0.826658	NR	5.757	-	9e-09
rs4955418	Cognitive aspects of educational attainment	33414549	rs56735597	chr3:48727735	A=0.881, G=0.119	0.182102	0.858128	0.119284	0.0615406	0.043-0.081	2e-10
rs4955418	Brain morphology (MOSTest)	32665545	rs6799186	chr3:48731247	C=0.498, T=0.502	0.309041	0.748192	NR			2e-13
rs4955418	Brain morphology (MOSTest)	35164939	rs6799186	chr3:48731247	C=0.498, T=0.502	0.309041	0.748192	NR			2e-20
rs4955418	General cognitive ability	29844566	rs13094900	chr3:48800299	A=0.114, G=0.886	0.210969	0.946167	NR	5.441	-	5e-08
rs4955418	Whole brain restricted directional diffusion (multivariate analysis)	35505052	rs7428387	chr3:48890799	C=0.665, T=0.335	0.72067	0.885186	NR			6e-19
rs4955418	Whole brain free water diffusion (multivariate analysis)	35505052	rs6446218	chr3:49038080	A=0.336, T=0.664	0.754724	0.903842	NR			2e-18
rs4955418	Whole brain restricted isotropic diffusion (multivariate analysis)	35505052	rs6446218	chr3:49038080	A=0.336, T=0.664	0.754724	0.903842	NR			4e-17
rs4955418	Cognitive processing speed	39242605	rs7619073	chr3:49088219	C=0.783, G=0.217	0.390549	0.879308	NR			5e-13
rs4955418	Cognitive aspects of educational attainment	33414549	rs11718982	chr3:49095121	C=0.889, T=0.111	0.216272	0.972363	0.111332	0.0644098	0.045-0.084	1e-10
rs4955418	Irritable mood	29500382	rs4499638	chr3:49165349	C=0.354, G=0.646	0.991324	0.995653	0.370376	6		2e-09
rs4955418	Major depressive disorder	34045744	rs7617480	chr3:49173299	A=0.212, C=0.788	0.469274	0.978202	NR	0.0269		9e-15
rs4955418	Major depressive disorder (broad)	38177345	rs7617480	chr3:49173299	A=0.212, C=0.788	0.469274	0.978202	0.2351	0.0251	0.018-0.032	5e-12
rs4955418	Depression	37464041	rs7617480	chr3:49173299	A=0.212, C=0.788	0.469274	0.978202	0.215575	0.0287041	0.022-0.035	3e-17
rs4955418	Depression	37464041	rs7617480	chr3:49173299	A=0.212, C=0.788	0.469274	0.978202	0.215575	0.0287041	0.022-0.035	3e-17
rs4955418	Mood disorders (PheCode 296)	39024449	rs7617480	chr3:49173299	A=0.212, C=0.788	0.469274	0.978202	0.247	0.03215	0.023-0.042	1e-11
rs4955418	General cognitive ability	29844566	rs11713297	chr3:49175597	C=0.114, T=0.886	0.229358	0.986542	NR	5.45	-	5e-08
rs4955418	Depressed affect	29942085	rs9586	chr3:49176204	C=0.207, T=0.793	0.46185	0.985118	NR	0.01634	0.011-0.022	4e-09
rs4955418	Endometriosis or depression (pleiotropy)	32959083	rs9586	chr3:49176204	C=0.207, T=0.793	0.46185	0.985118	NR	0.0313868	0.022-0.041	2e-10
rs4955418	Endometriosis or depression (pleiotropy)	32959083	rs9586	chr3:49176204	C=0.207, T=0.793	0.46185	0.985118	NR	0.0313868	0.022-0.041	2e-10
rs4955418	Depression (PheCode 296.2)	39024449	rs9586	chr3:49176204	C=0.207, T=0.793	0.46185	0.985118	0.2467	0.03366	0.023-0.044	4e-11
rs4955418	Depression (PheCode 296.2)	39024449	rs9586	chr3:49176204	C=0.207, T=0.793	0.46185	0.985118	0.2467	0.03366	0.023-0.044	4e-11
rs4955418	Depression	30718901	rs13084037	chr3:49176633	A=0.789, G=0.211	0.466384	0.978099	0.226	1.02145	1.02-1.03	2e-17
rs4955418	Depression	30718901	rs13084037	chr3:49176633	A=0.789, G=0.211	0.466384	0.978099	0.226	1.02145	1.02-1.03	2e-17
rs4955418	Depression	34924174	rs9831648	chr3:49176870	G=0.212, T=0.788	0.469274	0.978202	NR	0.022		4e-09
rs4955418	Depression	34924174	rs9831648	chr3:49176870	G=0.212, T=0.788	0.469274	0.978202	NR	0.022		4e-09
rs4955418	Obesity class II and Attention deficit hyperactivity disorder or Anorexia nervosa or Major depressive disorder or Schizophrenia	36137488	rs12629759	chr3:49199961	C=0.642, T=0.358	0.974224	0.995626	NR			4e-12
rs4955418	Obesity class II and Attention deficit hyperactivity disorder or Anorexia nervosa or Major depressive disorder or Schizophrenia	36137488	rs12629759	chr3:49199961	C=0.642, T=0.358	0.974224	0.995626	NR			4e-12
rs4955418	Obesity class II and Attention deficit hyperactivity disorder or Anorexia nervosa or Major depressive disorder or Schizophrenia	36137488	rs12629759	chr3:49199961	C=0.642, T=0.358	0.974224	0.995626	NR			4e-12
rs4955418	Depressive symptoms	30643256	rs2082923	chr3:49217739	C=0.755, T=0.245	0.54722	0.962251	0.735591	0.00698637	0.0049-0.0091	1e-10
rs4955418	Anxiety disorder	39294497	rs13064780	chr3:49237393	G=0.642, T=0.358	0.898701	0.956256	NR	0.01		2e-08
rs4955418	Depressive symptoms (MTAG)	29292387	rs4955417	chr3:49260772	C=0.756, T=0.244	0.536983	0.95578	0.2653	0.0132	0.0085-0.0179	5e-08
rs4955418	Neuroticism	30643256	rs4955417	chr3:49260772	C=0.756, T=0.244	0.536983	0.95578	0.736687	0.0109453	0.0076-0.0143	1e-10
rs4955418	Depression	33859377	rs58936320	chr3:49267707	A=0.408, T=0.592	0.361348	0.979323	0.4324	0.0181004	0.013-0.023	2e-14
rs4955418	Depression	33859377	rs58936320	chr3:49267707	A=0.408, T=0.592	0.361348	0.979323	0.4324	0.0181004	0.013-0.023	2e-14
rs4955418	Attention deficit hyperactivity disorder or autism spectrum disorder or intelligence (pleiotropy)	35764056	rs56306491	chr3:49277527	A=0.109, G=0.891	0.17098	0.873371	NR			7e-14
rs4955418	Endometriosis or depression (pleiotropy)	32959083	rs6778080	chr3:49279905	C=0.756, T=0.244	0.529909	0.949463	NR	0.0271179	0.018-0.036	3e-09
rs4955418	Endometriosis or depression (pleiotropy)	32959083	rs6778080	chr3:49279905	C=0.756, T=0.244	0.529909	0.949463	NR	0.0271179	0.018-0.036	3e-09
rs4955418	Irritable mood	29500382	rs3774800	chr3:49297335	A=0.658, G=0.342	0.809193	0.923515	0.354029	6.06		1e-09
rs4955418	Attention deficit hyperactivity disorder or autism spectrum disorder or intelligence (pleiotropy)	35764056	rs62259939	chr3:49348614	A=0.43, G=0.57	0.32235	0.882528	NR			5e-11
rs4955418	General cognitive ability	29844566	rs11716948	chr3:49394470	C=0.722, T=0.278	0.148521	0.838523	NR	5.837	-	5e-09
rs4955418	General cognitive ability	29844566	rs11130194	chr3:49438256	A=0.43, G=0.57	0.308206	0.86295	NR	6.764	-	1e-11
rs4955418	Endometriosis or depression (pleiotropy)	32959083	rs57273516	chr3:49445641	A=0.233, G=0.767	0.469065	0.920631	NR	0.0255575	0.016-0.035	5e-08
rs4955418	Endometriosis or depression (pleiotropy)	32959083	rs57273516	chr3:49445641	A=0.233, G=0.767	0.469065	0.920631	NR	0.0255575	0.016-0.035	5e-08
rs4955418	Depressive symptoms	30643256	rs7374731	chr3:49495661	C=0.233, G=0.767	0.429498	0.880947	0.746758	0.00645574	0.0043-0.0086	6e-09
rs4955418	Neuroticism	30643256	rs3870341	chr3:49547312	A=0.235, G=0.765	0.422439	0.86884	0.746119	0.00993901	0.0066-0.0133	7e-09
rs4955418	Cognitive aspects of educational attainment	33414549	rs34890793	chr3:49582060	C=0.147, T=0.853	0.229479	0.853597	0.147117	0.0488763	0.032-0.066	3e-08
rs4955418	Major depressive disorder (MTAG)	33479212	rs2029591	chr3:49609548	C=0.854, T=0.146	0.227132	0.852601	0.1601	0.0338025	0.023-0.045	1e-09
rs12631989	General cognitive ability	29844566	rs13094900	chr3:48800299	A=0.114, G=0.886	0.163253	0.837753	NR	5.441	-	5e-08
rs12631989	Whole brain restricted directional diffusion (multivariate analysis)	35505052	rs7428387	chr3:48890799	C=0.665, T=0.335	0.652442	0.847743	NR			6e-19
rs12631989	Whole brain free water diffusion (multivariate analysis)	35505052	rs6446218	chr3:49038080	A=0.336, T=0.664	0.684828	0.866594	NR			2e-18
rs12631989	Whole brain restricted isotropic diffusion (multivariate analysis)	35505052	rs6446218	chr3:49038080	A=0.336, T=0.664	0.684828	0.866594	NR			4e-17
rs12631989	Cognitive processing speed	39242605	rs7619073	chr3:49088219	C=0.783, G=0.217	0.385008	0.878749	NR			5e-13
rs12631989	Cognitive aspects of educational attainment	33414549	rs11718982	chr3:49095121	C=0.889, T=0.111	0.167444	0.861172	0.111332	0.0644098	0.045-0.084	1e-10
rs12631989	Irritable mood	29500382	rs4499638	chr3:49165349	C=0.354, G=0.646	0.8945	0.951956	0.370376	6		2e-09
rs12631989	Major depressive disorder	34045744	rs7617480	chr3:49173299	A=0.212, C=0.788	0.456222	0.970801	NR	0.0269		9e-15
rs12631989	Major depressive disorder (broad)	38177345	rs7617480	chr3:49173299	A=0.212, C=0.788	0.456222	0.970801	0.2351	0.0251	0.018-0.032	5e-12
rs12631989	Depression	37464041	rs7617480	chr3:49173299	A=0.212, C=0.788	0.456222	0.970801	0.215575	0.0287041	0.022-0.035	3e-17
rs12631989	Depression	37464041	rs7617480	chr3:49173299	A=0.212, C=0.788	0.456222	0.970801	0.215575	0.0287041	0.022-0.035	3e-17
rs12631989	Mood disorders (PheCode 296)	39024449	rs7617480	chr3:49173299	A=0.212, C=0.788	0.456222	0.970801	0.247	0.03215	0.023-0.042	1e-11
rs12631989	General cognitive ability	29844566	rs11713297	chr3:49175597	C=0.114, T=0.886	0.179445	0.878315	NR	5.45	-	5e-08
rs12631989	Depressed affect	29942085	rs9586	chr3:49176204	C=0.207, T=0.793	0.442081	0.970099	NR	0.01634	0.011-0.022	4e-09
rs12631989	Endometriosis or depression (pleiotropy)	32959083	rs9586	chr3:49176204	C=0.207, T=0.793	0.442081	0.970099	NR	0.0313868	0.022-0.041	2e-10
rs12631989	Endometriosis or depression (pleiotropy)	32959083	rs9586	chr3:49176204	C=0.207, T=0.793	0.442081	0.970099	NR	0.0313868	0.022-0.041	2e-10
rs12631989	Depression (PheCode 296.2)	39024449	rs9586	chr3:49176204	C=0.207, T=0.793	0.442081	0.970099	0.2467	0.03366	0.023-0.044	4e-11
rs12631989	Depression (PheCode 296.2)	39024449	rs9586	chr3:49176204	C=0.207, T=0.793	0.442081	0.970099	0.2467	0.03366	0.023-0.044	4e-11
rs12631989	Depression	30718901	rs13084037	chr3:49176633	A=0.789, G=0.211	0.45338	0.970663	0.226	1.02145	1.02-1.03	2e-17
rs12631989	Depression	30718901	rs13084037	chr3:49176633	A=0.789, G=0.211	0.45338	0.970663	0.226	1.02145	1.02-1.03	2e-17
rs12631989	Depression	34924174	rs9831648	chr3:49176870	G=0.212, T=0.788	0.456222	0.970801	NR	0.022		4e-09
rs12631989	Depression	34924174	rs9831648	chr3:49176870	G=0.212, T=0.788	0.456222	0.970801	NR	0.022		4e-09
rs12631989	Obesity class II and Attention deficit hyperactivity disorder or Anorexia nervosa or Major depressive disorder or Schizophrenia	36137488	rs12629759	chr3:49199961	C=0.642, T=0.358	0.919455	0.96096	NR			4e-12
rs12631989	Obesity class II and Attention deficit hyperactivity disorder or Anorexia nervosa or Major depressive disorder or Schizophrenia	36137488	rs12629759	chr3:49199961	C=0.642, T=0.358	0.919455	0.96096	NR			4e-12
rs12631989	Obesity class II and Attention deficit hyperactivity disorder or Anorexia nervosa or Major depressive disorder or Schizophrenia	36137488	rs12629759	chr3:49199961	C=0.642, T=0.358	0.919455	0.96096	NR			4e-12
rs12631989	Depressive symptoms	30643256	rs2082923	chr3:49217739	C=0.755, T=0.245	0.576002	0.993679	0.735591	0.00698637	0.0049-0.0091	1e-10
rs12631989	Anxiety disorder	39294497	rs13064780	chr3:49237393	G=0.642, T=0.358	0.995681	1	NR	0.01		2e-08
rs12631989	Depressive symptoms (MTAG)	29292387	rs4955417	chr3:49260772	C=0.756, T=0.244	0.565582	0.987307	0.2653	0.0132	0.0085-0.0179	5e-08
rs12631989	Neuroticism	30643256	rs4955417	chr3:49260772	C=0.756, T=0.244	0.565582	0.987307	0.736687	0.0109453	0.0076-0.0143	1e-10
rs12631989	Depression	33859377	rs58936320	chr3:49267707	A=0.408, T=0.592	0.376505	0.993165	0.4324	0.0181004	0.013-0.023	2e-14
rs12631989	Depression	33859377	rs58936320	chr3:49267707	A=0.408, T=0.592	0.376505	0.993165	0.4324	0.0181004	0.013-0.023	2e-14
rs12631989	Attention deficit hyperactivity disorder or autism spectrum disorder or intelligence (pleiotropy)	35764056	rs56306491	chr3:49277527	A=0.109, G=0.891	0.215045	0.985865	NR			7e-14
rs12631989	Endometriosis or depression (pleiotropy)	32959083	rs6778080	chr3:49279905	C=0.756, T=0.244	0.558335	0.980961	NR	0.0271179	0.018-0.036	3e-09
rs12631989	Endometriosis or depression (pleiotropy)	32959083	rs6778080	chr3:49279905	C=0.756, T=0.244	0.558335	0.980961	NR	0.0271179	0.018-0.036	3e-09
rs12631989	Irritable mood	29500382	rs3774800	chr3:49297335	A=0.658, G=0.342	0.902948	0.98192	0.354029	6.06		1e-09
rs12631989	Attention deficit hyperactivity disorder or autism spectrum disorder or intelligence (pleiotropy)	35764056	rs62259939	chr3:49348614	A=0.43, G=0.57	0.356702	0.92234	NR			5e-11
rs12631989	General cognitive ability	29844566	rs11716948	chr3:49394470	C=0.722, T=0.278	0.165685	0.879904	NR	5.837	-	5e-09
rs12631989	General cognitive ability	29844566	rs11130194	chr3:49438256	A=0.43, G=0.57	0.341843	0.902925	NR	6.764	-	1e-11
rs12631989	Endometriosis or depression (pleiotropy)	32959083	rs57273516	chr3:49445641	A=0.233, G=0.767	0.496636	0.953487	NR	0.0255575	0.016-0.035	5e-08
rs12631989	Endometriosis or depression (pleiotropy)	32959083	rs57273516	chr3:49445641	A=0.233, G=0.767	0.496636	0.953487	NR	0.0255575	0.016-0.035	5e-08
rs12631989	Depressive symptoms	30643256	rs7374731	chr3:49495661	C=0.233, G=0.767	0.455972	0.913618	0.746758	0.00645574	0.0043-0.0086	6e-09
rs12631989	Neuroticism	30643256	rs3870341	chr3:49547312	A=0.235, G=0.765	0.448588	0.901174	0.746119	0.00993901	0.0066-0.0133	7e-09
rs12631989	Cognitive aspects of educational attainment	33414549	rs34890793	chr3:49582060	C=0.147, T=0.853	0.243174	0.884435	0.147117	0.0488763	0.032-0.066	3e-08
rs12631989	Major depressive disorder (MTAG)	33479212	rs2029591	chr3:49609548	C=0.854, T=0.146	0.240821	0.883649	0.1601	0.0338025	0.023-0.045	1e-09
rs12631989	Bipolar disorder or inflammatory bowel disease (MTAG)	38154582	rs1352890	chr3:49614723	C=0.497, T=0.503	0.106316	0.435124	NR	0.012	0.0081-0.0159	8e-09
rs11720964	General cognitive ability	29844566	rs13094900	chr3:48800299	A=0.114, G=0.886	0.104958	0.824405	NR	5.441	-	5e-08
rs11720964	Whole brain restricted directional diffusion (multivariate analysis)	35505052	rs7428387	chr3:48890799	C=0.665, T=0.335	0.405506	0.820237	NR			6e-19
rs11720964	Whole brain free water diffusion (multivariate analysis)	35505052	rs6446218	chr3:49038080	A=0.336, T=0.664	0.429723	0.842493	NR			2e-18
rs11720964	Whole brain restricted isotropic diffusion (multivariate analysis)	35505052	rs6446218	chr3:49038080	A=0.336, T=0.664	0.429723	0.842493	NR			4e-17
rs11720964	Cognitive processing speed	39242605	rs7619073	chr3:49088219	C=0.783, G=0.217	0.233564	0.840002	NR			5e-13
rs11720964	Cognitive aspects of educational attainment	33414549	rs11718982	chr3:49095121	C=0.889, T=0.111	0.108935	0.852483	0.111332	0.0644098	0.045-0.084	1e-10
rs11720964	Irritable mood	29500382	rs4499638	chr3:49165349	C=0.354, G=0.646	0.527118	0.896867	0.370376	6		2e-09
rs11720964	Major depressive disorder	34045744	rs7617480	chr3:49173299	A=0.212, C=0.788	0.2534	0.887958	NR	0.0269		9e-15
rs11720964	Major depressive disorder (broad)	38177345	rs7617480	chr3:49173299	A=0.212, C=0.788	0.2534	0.887958	0.2351	0.0251	0.018-0.032	5e-12
rs11720964	Depression	37464041	rs7617480	chr3:49173299	A=0.212, C=0.788	0.2534	0.887958	0.215575	0.0287041	0.022-0.035	3e-17
rs11720964	Depression	37464041	rs7617480	chr3:49173299	A=0.212, C=0.788	0.2534	0.887958	0.215575	0.0287041	0.022-0.035	3e-17
rs11720964	Mood disorders (PheCode 296)	39024449	rs7617480	chr3:49173299	A=0.212, C=0.788	0.2534	0.887958	0.247	0.03215	0.023-0.042	1e-11
rs11720964	General cognitive ability	29844566	rs11713297	chr3:49175597	C=0.114, T=0.886	0.117506	0.872295	NR	5.45	-	5e-08
rs11720964	Depressed affect	29942085	rs9586	chr3:49176204	C=0.207, T=0.793	0.244412	0.885265	NR	0.01634	0.011-0.022	4e-09
rs11720964	Endometriosis or depression (pleiotropy)	32959083	rs9586	chr3:49176204	C=0.207, T=0.793	0.244412	0.885265	NR	0.0313868	0.022-0.041	2e-10
rs11720964	Endometriosis or depression (pleiotropy)	32959083	rs9586	chr3:49176204	C=0.207, T=0.793	0.244412	0.885265	NR	0.0313868	0.022-0.041	2e-10
rs11720964	Depression (PheCode 296.2)	39024449	rs9586	chr3:49176204	C=0.207, T=0.793	0.244412	0.885265	0.2467	0.03366	0.023-0.044	4e-11
rs11720964	Depression (PheCode 296.2)	39024449	rs9586	chr3:49176204	C=0.207, T=0.793	0.244412	0.885265	0.2467	0.03366	0.023-0.044	4e-11
rs11720964	Depression	30718901	rs13084037	chr3:49176633	A=0.789, G=0.211	0.251593	0.887429	0.226	1.02145	1.02-1.03	2e-17
rs11720964	Depression	30718901	rs13084037	chr3:49176633	A=0.789, G=0.211	0.251593	0.887429	0.226	1.02145	1.02-1.03	2e-17
rs11720964	Depression	34924174	rs9831648	chr3:49176870	G=0.212, T=0.788	0.2534	0.887958	NR	0.022		4e-09
rs11720964	Depression	34924174	rs9831648	chr3:49176870	G=0.212, T=0.788	0.2534	0.887958	NR	0.022		4e-09
rs11720964	Obesity class II and Attention deficit hyperactivity disorder or Anorexia nervosa or Major depressive disorder or Schizophrenia	36137488	rs12629759	chr3:49199961	C=0.642, T=0.358	0.543837	0.903112	NR			4e-12
rs11720964	Obesity class II and Attention deficit hyperactivity disorder or Anorexia nervosa or Major depressive disorder or Schizophrenia	36137488	rs12629759	chr3:49199961	C=0.642, T=0.358	0.543837	0.903112	NR			4e-12
rs11720964	Obesity class II and Attention deficit hyperactivity disorder or Anorexia nervosa or Major depressive disorder or Schizophrenia	36137488	rs12629759	chr3:49199961	C=0.642, T=0.358	0.543837	0.903112	NR			4e-12
rs11720964	Depressive symptoms	30643256	rs2082923	chr3:49217739	C=0.755, T=0.245	0.326317	0.917913	0.735591	0.00698637	0.0049-0.0091	1e-10
rs11720964	Anxiety disorder	39294497	rs13064780	chr3:49237393	G=0.642, T=0.358	0.56868	0.92351	NR	0.01		2e-08
rs11720964	Depressive symptoms (MTAG)	29292387	rs4955417	chr3:49260772	C=0.756, T=0.244	0.329645	0.925071	0.2653	0.0132	0.0085-0.0179	5e-08
rs11720964	Neuroticism	30643256	rs4955417	chr3:49260772	C=0.756, T=0.244	0.329645	0.925071	0.736687	0.0109453	0.0076-0.0143	1e-10
rs11720964	Depression	33859377	rs58936320	chr3:49267707	A=0.408, T=0.592	0.441983	0.876781	0.4324	0.0181004	0.013-0.023	2e-14
rs11720964	Depression	33859377	rs58936320	chr3:49267707	A=0.408, T=0.592	0.441983	0.876781	0.4324	0.0181004	0.013-0.023	2e-14
rs11720964	Attention deficit hyperactivity disorder or autism spectrum disorder or intelligence (pleiotropy)	35764056	rs56306491	chr3:49277527	A=0.109, G=0.891	0.132552	0.949934	NR			7e-14
rs11720964	Endometriosis or depression (pleiotropy)	32959083	rs6778080	chr3:49279905	C=0.756, T=0.244	0.324326	0.917578	NR	0.0271179	0.018-0.036	3e-09
rs11720964	Endometriosis or depression (pleiotropy)	32959083	rs6778080	chr3:49279905	C=0.756, T=0.244	0.324326	0.917578	NR	0.0271179	0.018-0.036	3e-09
rs11720964	Irritable mood	29500382	rs3774800	chr3:49297335	A=0.658, G=0.342	0.608549	0.989327	0.354029	6.06		1e-09
rs11720964	Attention deficit hyperactivity disorder or autism spectrum disorder or intelligence (pleiotropy)	35764056	rs62259939	chr3:49348614	A=0.43, G=0.57	0.475955	0.868108	NR			5e-11
rs11720964	General cognitive ability	29844566	rs11716948	chr3:49394470	C=0.722, T=0.278	0.208301	0.803883	NR	5.837	-	5e-09
rs11720964	General cognitive ability	29844566	rs11130194	chr3:49438256	A=0.43, G=0.57	0.459414	0.85289	NR	6.764	-	1e-11
rs11720964	Endometriosis or depression (pleiotropy)	32959083	rs57273516	chr3:49445641	A=0.233, G=0.767	0.334778	0.960774	NR	0.0255575	0.016-0.035	5e-08
rs11720964	Endometriosis or depression (pleiotropy)	32959083	rs57273516	chr3:49445641	A=0.233, G=0.767	0.334778	0.960774	NR	0.0255575	0.016-0.035	5e-08
rs11720964	General cognitive ability	29844566	rs111599092	chr3:49465346	A=0.14, G=0.86	0.108143	0.890954	NR	5.755	-	9e-09
rs11720964	Depressive symptoms	30643256	rs7374731	chr3:49495661	C=0.233, G=0.767	0.307999	0.921548	0.746758	0.00645574	0.0043-0.0086	6e-09
rs11720964	Neuroticism	30643256	rs3870341	chr3:49547312	A=0.235, G=0.765	0.301454	0.906656	0.746119	0.00993901	0.0066-0.0133	7e-09
rs11720964	General cognitive ability	29844566	rs56116382	chr3:49568755	A=0.797, C=0.203	0.237305	0.883015	NR	6.379	-	2e-10
rs11720964	Attention deficit hyperactivity disorder or autism spectrum disorder or intelligence (pleiotropy)	35764056	rs56116382	chr3:49568755	A=0.797, C=0.203	0.237305	0.883015	NR			2e-13
rs11720964	Cognitive aspects of educational attainment	33414549	rs34890793	chr3:49582060	C=0.147, T=0.853	0.167462	0.900769	0.147117	0.0488763	0.032-0.066	3e-08
rs11720964	Major depressive disorder (MTAG)	33479212	rs2029591	chr3:49609548	C=0.854, T=0.146	0.165888	0.900094	0.1601	0.0338025	0.023-0.045	1e-09
rs11720964	Bipolar disorder or inflammatory bowel disease (MTAG)	38154582	rs1352890	chr3:49614723	C=0.497, T=0.503	0.201232	0.487771	NR	0.012	0.0081-0.0159	8e-09
rs11720964	Endometriosis or depression (pleiotropy)	32959083	rs9835157	chr3:49760336	A=0.166, G=0.834	0.117768	0.703199	NR	0.0334667	0.023-0.044	4e-10
rs11720964	Endometriosis or depression (pleiotropy)	32959083	rs9835157	chr3:49760336	A=0.166, G=0.834	0.117768	0.703199	NR	0.0334667	0.023-0.044	4e-10
rs11720964	Obesity class II and Attention deficit hyperactivity disorder or Major depressive disorder	36137488	rs9835157	chr3:49760336	A=0.166, G=0.834	0.117768	0.703199	NR			2e-09
rs11720964	Obesity class II and Attention deficit hyperactivity disorder or Major depressive disorder	36137488	rs9835157	chr3:49760336	A=0.166, G=0.834	0.117768	0.703199	NR			2e-09
rs11720964	General cognitive ability	29844566	rs71324996	chr3:49797334	A=0.695, C=0.305	0.247498	0.821131	NR	7.355	-	2e-13
rs10461139	General cognitive ability	29844566	rs2903385	chr4:105173270	A=0.489, G=0.511	0.484331	1	NR	5.905	-	4e-09
rs10461139	Attention deficit hyperactivity disorder or autism spectrum disorder or intelligence (pleiotropy)	35764056	rs10010325	chr4:105185196	A=0.487, C=0.513	0.480493	1	NR			2e-14
rs10461139	Cognitive ability	29186694	rs11726786	chr4:105199599	G=0.351, T=0.649	0.927493	0.995442	NR	5.684		1e-08
rs10461139	Cognitive ability (MTAG)	29186694	rs11726786	chr4:105199599	G=0.351, T=0.649	0.927493	0.995442	NR	6.898		5e-12
rs10461139	Personality traits or cognitive traits (multivariate analysis)	37365406	rs62331159	chr4:105206951	A=0.373, G=0.627	0.835421	0.990566	NR			8e-36
rs10461139	Cognitive ability, years of educational attainment or schizophrenia (pleiotropy)	31374203	rs7674220	chr4:105227601	C=0.633, G=0.367	0.269943	0.95967	NR	0.013915	0.0099-0.0179	1e-11
rs10461139	Cognitive ability, years of educational attainment or schizophrenia (pleiotropy)	31374203	rs7674220	chr4:105227601	C=0.633, G=0.367	0.269943	0.95967	NR	0.013915	0.0099-0.0179	1e-11
rs10461139	General cognitive ability	29844566	rs1391438	chr4:105230686	C=0.682, T=0.318	0.223041	0.972097	NR	6.372	-	2e-10
rs10461139	Attention deficit hyperactivity disorder or autism spectrum disorder or intelligence (pleiotropy)	35764056	rs1391438	chr4:105230686	C=0.682, T=0.318	0.223041	0.972097	NR			5e-10
rs10461139	General cognitive ability	29844566	rs7683416	chr4:105231827	C=0.566, T=0.434	0.367721	0.972757	NR	7.849	-	4e-15
rs10461139	Attention deficit hyperactivity disorder or autism spectrum disorder or intelligence (pleiotropy)	35764056	rs55838312	chr4:105243127	G=0.372, T=0.628	0.815246	0.976453	NR			8e-27
rs10461139	Attention deficit hyperactivity disorder or risk-taking behavior (pleiotropy)	38565336	rs992493	chr4:105259107	C=0.822, T=0.178	0.109519	1	NR			8e-11
rs10461139	Attention deficit hyperactivity disorder or autism spectrum disorder or intelligence (pleiotropy)	35764056	rs2454205	chr4:105263072	C=0.442, T=0.558	0.374967	0.966558	NR			1e-17
rs10461139	General cognitive ability	29844566	rs2647249	chr4:105264506	C=0.183, T=0.817	0.113263	1	NR	5.902	-	4e-09
rs10461139	Attention deficit hyperactivity disorder or autism spectrum disorder or intelligence (pleiotropy)	35764056	rs2647249	chr4:105264506	C=0.183, T=0.817	0.113263	1	NR			3e-08
rs10461139	Cognitive processing accuracy	39242605	rs57692580	chr4:105293319	A=0.393, T=0.607	0.679567	0.931803	NR			2e-13
rs10461139	General cognitive ability	29844566	rs2726513	chr4:105296201	G=0.597, T=0.403	0.706902	0.970286	NR	8.648	-	5e-18
rs10461139	Cognitive performance	30038396	rs2726513	chr4:105296201	G=0.597, T=0.403	0.706902	0.970286	0.4069	0.0261	0.02-0.032	2e-19
rs10461139	Cognitive performance (MTAG)	30038396	rs2726513	chr4:105296201	G=0.597, T=0.403	0.706902	0.970286	0.4069	0.0242	0.02-0.029	4e-25
rs10461139	Cognitive aspects of educational attainment	33414549	rs2726513	chr4:105296201	G=0.597, T=0.403	0.706902	0.970286	0.402584	0.0572498	0.045-0.07	7e-19
rs10461139	Attention deficit hyperactivity disorder or autism spectrum disorder or intelligence (pleiotropy)	35764056	rs1603705	chr4:105297982	A=0.677, G=0.323	0.199274	0.908421	NR			3e-08
rs10461139	General cognitive ability	29844566	rs17321073	chr4:105337832	A=0.676, G=0.324	0.1963	0.899572	NR	5.827	-	6e-09
rs10461139	General cognitive ability	29844566	rs2636699	chr4:105391656	C=0.36, T=0.64	0.4582	0.713459	NR	6.641	-	3e-11
rs10461139	Attention deficit hyperactivity disorder or autism spectrum disorder or intelligence (pleiotropy)	35764056	rs2726528	chr4:105395270	C=0.64, T=0.36	0.4582	0.713459	NR			4e-14
rs10461139	Attention deficit hyperactivity disorder or autism spectrum disorder or intelligence (pleiotropy)	35764056	rs2713871	chr4:105403949	G=0.47, T=0.53	0.363973	0.798972	NR			1e-10
rs10461139	General cognitive ability	29844566	rs9992793	chr4:105404743	C=0.53, T=0.47	0.363973	0.798972	NR	5.273	-	1e-07
rs10010325	General cognitive ability	29844566	rs2903385	chr4:105173270	A=0.489, G=0.511	0.992075	1	NR	5.905	-	4e-09
rs10010325	Attention deficit hyperactivity disorder or autism spectrum disorder or intelligence (pleiotropy)	35764056	rs10010325	chr4:105185196	A=0.487, C=0.513	1	1	NR			2e-14
rs10010325	Cognitive ability	29186694	rs11726786	chr4:105199599	G=0.351, T=0.649	0.422249	0.906943	NR	5.684		1e-08
rs10010325	Cognitive ability (MTAG)	29186694	rs11726786	chr4:105199599	G=0.351, T=0.649	0.422249	0.906943	NR	6.898		5e-12
rs10010325	Personality traits or cognitive traits (multivariate analysis)	37365406	rs62331159	chr4:105206951	A=0.373, G=0.627	0.34908	0.786482	NR			8e-36
rs10010325	Attention deficit hyperactivity disorder or autism spectrum disorder or intelligence (pleiotropy)	35764056	rs55838312	chr4:105243127	G=0.372, T=0.628	0.347094	0.785911	NR			8e-27
rs10010325	Attention deficit hyperactivity disorder or risk-taking behavior (pleiotropy)	38565336	rs992493	chr4:105259107	C=0.822, T=0.178	0.222992	0.989108	NR			8e-11
rs10010325	General cognitive ability	29844566	rs2647249	chr4:105264506	C=0.183, T=0.817	0.230753	0.989404	NR	5.902	-	4e-09
rs10010325	Attention deficit hyperactivity disorder or autism spectrum disorder or intelligence (pleiotropy)	35764056	rs2647249	chr4:105264506	C=0.183, T=0.817	0.230753	0.989404	NR			3e-08
rs10010325	Cognitive processing accuracy	39242605	rs57692580	chr4:105293319	A=0.393, T=0.607	0.350602	0.755712	NR			2e-13
rs10010325	General cognitive ability	29844566	rs2726513	chr4:105296201	G=0.597, T=0.403	0.351811	0.741466	NR	8.648	-	5e-18
rs10010325	Cognitive performance	30038396	rs2726513	chr4:105296201	G=0.597, T=0.403	0.351811	0.741466	0.4069	0.0261	0.02-0.032	2e-19
rs10010325	Cognitive performance (MTAG)	30038396	rs2726513	chr4:105296201	G=0.597, T=0.403	0.351811	0.741466	0.4069	0.0242	0.02-0.029	4e-25
rs10010325	Cognitive aspects of educational attainment	33414549	rs2726513	chr4:105296201	G=0.597, T=0.403	0.351811	0.741466	0.402584	0.0572498	0.045-0.07	7e-19
rs10010325	General cognitive ability	29844566	rs2636699	chr4:105391656	C=0.36, T=0.64	0.172802	0.568971	NR	6.641	-	3e-11
rs10010325	Attention deficit hyperactivity disorder or autism spectrum disorder or intelligence (pleiotropy)	35764056	rs2726528	chr4:105395270	C=0.64, T=0.36	0.172802	0.568971	NR			4e-14
rs6855629	General cognitive ability	29844566	rs2903385	chr4:105173270	A=0.489, G=0.511	0.352646	0.78735	NR	5.905	-	4e-09
rs6855629	Attention deficit hyperactivity disorder or autism spectrum disorder or intelligence (pleiotropy)	35764056	rs10010325	chr4:105185196	A=0.487, C=0.513	0.34908	0.786482	NR			2e-14
rs6855629	Cognitive ability	29186694	rs11726786	chr4:105199599	G=0.351, T=0.649	0.901421	0.995484	NR	5.684		1e-08
rs6855629	Cognitive ability (MTAG)	29186694	rs11726786	chr4:105199599	G=0.351, T=0.649	0.901421	0.995484	NR	6.898		5e-12
rs6855629	Personality traits or cognitive traits (multivariate analysis)	37365406	rs62331159	chr4:105206951	A=0.373, G=0.627	1	1	NR			8e-36
rs6855629	Cognitive ability, years of educational attainment or schizophrenia (pleiotropy)	31374203	rs7674220	chr4:105227601	C=0.633, G=0.367	0.329409	0.97819	NR	0.013915	0.0099-0.0179	1e-11
rs6855629	Cognitive ability, years of educational attainment or schizophrenia (pleiotropy)	31374203	rs7674220	chr4:105227601	C=0.633, G=0.367	0.329409	0.97819	NR	0.013915	0.0099-0.0179	1e-11
rs6855629	General cognitive ability	29844566	rs1391438	chr4:105230686	C=0.682, T=0.318	0.268004	0.983233	NR	6.372	-	2e-10
rs6855629	Attention deficit hyperactivity disorder or autism spectrum disorder or intelligence (pleiotropy)	35764056	rs1391438	chr4:105230686	C=0.682, T=0.318	0.268004	0.983233	NR			5e-10
rs6855629	General cognitive ability	29844566	rs7683416	chr4:105231827	C=0.566, T=0.434	0.445288	0.987722	NR	7.849	-	4e-15
rs6855629	Attention deficit hyperactivity disorder or autism spectrum disorder or intelligence (pleiotropy)	35764056	rs55838312	chr4:105243127	G=0.372, T=0.628	0.978849	0.991474	NR			8e-27
rs6855629	Attention deficit hyperactivity disorder or risk-taking behavior (pleiotropy)	38565336	rs992493	chr4:105259107	C=0.822, T=0.178	0.128632	1	NR			8e-11
rs6855629	Attention deficit hyperactivity disorder or autism spectrum disorder or intelligence (pleiotropy)	35764056	rs2454205	chr4:105263072	C=0.442, T=0.558	0.454513	0.981915	NR			1e-17
rs6855629	General cognitive ability	29844566	rs2647249	chr4:105264506	C=0.183, T=0.817	0.133029	1	NR	5.902	-	4e-09
rs6855629	Attention deficit hyperactivity disorder or autism spectrum disorder or intelligence (pleiotropy)	35764056	rs2647249	chr4:105264506	C=0.183, T=0.817	0.133029	1	NR			3e-08
rs6855629	Cognitive processing accuracy	39242605	rs57692580	chr4:105293319	A=0.393, T=0.607	0.802178	0.934141	NR			2e-13
rs6855629	General cognitive ability	29844566	rs2726513	chr4:105296201	G=0.597, T=0.403	0.842978	0.977682	NR	8.648	-	5e-18
rs6855629	Cognitive performance	30038396	rs2726513	chr4:105296201	G=0.597, T=0.403	0.842978	0.977682	0.4069	0.0261	0.02-0.032	2e-19
rs6855629	Cognitive performance (MTAG)	30038396	rs2726513	chr4:105296201	G=0.597, T=0.403	0.842978	0.977682	0.4069	0.0242	0.02-0.029	4e-25
rs6855629	Cognitive aspects of educational attainment	33414549	rs2726513	chr4:105296201	G=0.597, T=0.403	0.842978	0.977682	0.402584	0.0572498	0.045-0.07	7e-19
rs6855629	Attention deficit hyperactivity disorder or autism spectrum disorder or intelligence (pleiotropy)	35764056	rs1603705	chr4:105297982	A=0.677, G=0.323	0.243046	0.925711	NR			3e-08
rs6855629	General cognitive ability	29844566	rs17321073	chr4:105337832	A=0.676, G=0.324	0.235666	0.909481	NR	5.827	-	6e-09
rs6855629	General cognitive ability	29844566	rs2636699	chr4:105391656	C=0.36, T=0.64	0.56867	0.775389	NR	6.641	-	3e-11
rs6855629	Attention deficit hyperactivity disorder or autism spectrum disorder or intelligence (pleiotropy)	35764056	rs2726528	chr4:105395270	C=0.64, T=0.36	0.56867	0.775389	NR			4e-14
rs6855629	Attention deficit hyperactivity disorder or autism spectrum disorder or intelligence (pleiotropy)	35764056	rs2713871	chr4:105403949	G=0.47, T=0.53	0.438012	0.80874	NR			1e-10
rs6855629	General cognitive ability	29844566	rs9992793	chr4:105404743	C=0.53, T=0.47	0.438012	0.80874	NR	5.273	-	1e-07
rs2454206	General cognitive ability	29844566	rs2903385	chr4:105173270	A=0.489, G=0.511	0.350642	0.786781	NR	5.905	-	4e-09
rs2454206	Attention deficit hyperactivity disorder or autism spectrum disorder or intelligence (pleiotropy)	35764056	rs10010325	chr4:105185196	A=0.487, C=0.513	0.347094	0.785911	NR			2e-14
rs2454206	Cognitive ability	29186694	rs11726786	chr4:105199599	G=0.351, T=0.649	0.88084	0.981963	NR	5.684		1e-08
rs2454206	Cognitive ability (MTAG)	29186694	rs11726786	chr4:105199599	G=0.351, T=0.649	0.88084	0.981963	NR	6.898		5e-12
rs2454206	Personality traits or cognitive traits (multivariate analysis)	37365406	rs62331159	chr4:105206951	A=0.373, G=0.627	0.978849	0.991474	NR			8e-36
rs2454206	Cognitive ability, years of educational attainment or schizophrenia (pleiotropy)	31374203	rs7674220	chr4:105227601	C=0.633, G=0.367	0.342801	1	NR	0.013915	0.0099-0.0179	1e-11
rs2454206	Cognitive ability, years of educational attainment or schizophrenia (pleiotropy)	31374203	rs7674220	chr4:105227601	C=0.633, G=0.367	0.342801	1	NR	0.013915	0.0099-0.0179	1e-11
rs2454206	General cognitive ability	29844566	rs1391438	chr4:105230686	C=0.682, T=0.318	0.276045	1	NR	6.372	-	2e-10
rs2454206	Attention deficit hyperactivity disorder or autism spectrum disorder or intelligence (pleiotropy)	35764056	rs1391438	chr4:105230686	C=0.682, T=0.318	0.276045	1	NR			5e-10
rs2454206	General cognitive ability	29844566	rs7683416	chr4:105231827	C=0.566, T=0.434	0.454489	1	NR	7.849	-	4e-15
rs2454206	Attention deficit hyperactivity disorder or autism spectrum disorder or intelligence (pleiotropy)	35764056	rs55838312	chr4:105243127	G=0.372, T=0.628	1	1	NR			8e-27
rs2454206	Attention deficit hyperactivity disorder or risk-taking behavior (pleiotropy)	38565336	rs992493	chr4:105259107	C=0.822, T=0.178	0.128086	1	NR			8e-11
rs2454206	Attention deficit hyperactivity disorder or autism spectrum disorder or intelligence (pleiotropy)	35764056	rs2454205	chr4:105263072	C=0.442, T=0.558	0.469409	1	NR			1e-17
rs2454206	General cognitive ability	29844566	rs2647249	chr4:105264506	C=0.183, T=0.817	0.132465	1	NR	5.902	-	4e-09
rs2454206	Attention deficit hyperactivity disorder or autism spectrum disorder or intelligence (pleiotropy)	35764056	rs2647249	chr4:105264506	C=0.183, T=0.817	0.132465	1	NR			3e-08
rs2454206	Cognitive processing accuracy	39242605	rs57692580	chr4:105293319	A=0.393, T=0.607	0.821214	0.947172	NR			2e-13
rs2454206	General cognitive ability	29844566	rs2726513	chr4:105296201	G=0.597, T=0.403	0.86251	0.991049	NR	8.648	-	5e-18
rs2454206	Cognitive performance	30038396	rs2726513	chr4:105296201	G=0.597, T=0.403	0.86251	0.991049	0.4069	0.0261	0.02-0.032	2e-19
rs2454206	Cognitive performance (MTAG)	30038396	rs2726513	chr4:105296201	G=0.597, T=0.403	0.86251	0.991049	0.4069	0.0242	0.02-0.029	4e-25
rs2454206	Cognitive aspects of educational attainment	33414549	rs2726513	chr4:105296201	G=0.597, T=0.403	0.86251	0.991049	0.402584	0.0572498	0.045-0.07	7e-19
rs2454206	Attention deficit hyperactivity disorder or autism spectrum disorder or intelligence (pleiotropy)	35764056	rs1603705	chr4:105297982	A=0.677, G=0.323	0.250641	0.942065	NR			3e-08
rs2454206	General cognitive ability	29844566	rs17321073	chr4:105337832	A=0.676, G=0.324	0.243132	0.925741	NR	5.827	-	6e-09
rs2454206	General cognitive ability	29844566	rs2636699	chr4:105391656	C=0.36, T=0.64	0.571618	0.775745	NR	6.641	-	3e-11
rs2454206	Attention deficit hyperactivity disorder or autism spectrum disorder or intelligence (pleiotropy)	35764056	rs2726528	chr4:105395270	C=0.64, T=0.36	0.571618	0.775745	NR			4e-14
rs2454206	Attention deficit hyperactivity disorder or autism spectrum disorder or intelligence (pleiotropy)	35764056	rs2713871	chr4:105403949	G=0.47, T=0.53	0.446549	0.818322	NR			1e-10
rs2454206	General cognitive ability	29844566	rs9992793	chr4:105404743	C=0.53, T=0.47	0.446549	0.818322	NR	5.273	-	1e-07
